# Supplementary material for: Effect of Tithonia diversifolia (Hemsl.) A. Gray intake on in vivo methane (CH4) emission and milk production in dual-purpose cows in the Colombian Amazonian piedmont
Source: Transl Anim Sci. 2022 Dec 3;6(4):txac139. doi: 10.1093/tas/txac139 (PMC9769118; doi:10.1093/tas/txac139)
Supplement: txac139_suppl_Supplementary_File [file txac139_suppl_supplementary_file.xlsx]

## Sheet: Methane
Dry season
Day 1 Moment 1
Temperature (Celsius)							Temperature (kelvin)							Methane (ppm/h)							Ambient corrected methane (ppm)/h						Methane (ppm to g)						Vm						Methane (g/h)						cumulative methane g
Envi.	Polytunnel 1 (SPS)	Polytunnel 2 (TS)	Polytunnel 3 (SPS)	Polytunnel 4 (TS)			Envi.	Polytunnel 1 (SPS)	Polytunnel 2 (TS)	Polytunnel 3 (SPS)	Polytunnel 4 (TS)			Envi.	Polytunnel 1 (SPS)	Polytunnel 2 (TS)	Polytunnel 3 (SPS)	Polytunnel 4 (TS)			Polytunnel 1 (SPS)	Polytunnel 2 (TS)	Polytunnel 3 (SPS)	Polytunnel 4 (TS)			Polytunnel 1 (SPS)	Polytunnel 2 (TS)	Polytunnel 3 (SPS)	Polytunnel 4 (TS)			Polytunnel 1 (SPS)	Polytunnel 2 (TS)	Polytunnel 3 (SPS)	Polytunnel 4 (TS)			Polytunnel 1 (SPS)	Polytunnel 2 (TS)	Polytunnel 3 (SPS)	Polytunnel 4 (TS)			Polytunnel 1 (SPS)	Polytunnel 2 (TS)	Polytunnel 3 (SPS)	Polytunnel 4 (TS)
27.4	29.5	29.1	28.5	30.3		1	300.4	302.5	302.1	301.5	303.3		1	8.13581	439.376	298.84	360.477	488.554		1	431.24	290.704	352.342	480.418		1	0.00043124	0.000290704	0.000352342	0.000480418		1	26.6621	26.6268	26.5739	26.7326		1	9.33969	6.30432	7.65623	10.3773		1	9.33969	6.30432	7.65623	10.3773
27.5	30.1	30	29.4	30.4		2	300.5	303.1	303	302.4	303.4		2	12.6486	643.436	481.819	536.03	706.988		2	630.787	469.17	523.382	694.339		2	0.000630787	0.00046917	0.000523382	0.000694339		2	26.7149	26.7061	26.6532	26.7414		2	13.6344	10.1444	11.339	14.9932		2	22.9741	16.4487	18.9952	25.3705
28.5	31.1	30.8	30.4	31.2		3	301.5	304.1	303.8	303.4	304.2		3	4.55368	365.757	372.884	324.622	380.712		3	361.203	368.33	320.068	376.159		3	0.000361203	0.00036833	0.000320068	0.000376159		3	26.8031	26.7766	26.7414	26.8119		3	7.78169	7.94307	6.9114	8.10122		3	30.7558	24.3918	25.9066	33.4718
29.8	32.4	32.1	31.5	33.3		4	302.8	305.4	305.1	304.5	306.3		4	4.6422	352.465	373.592	323.174	326.782		4	347.823	368.95	318.531	322.139		4	0.000347823	0.00036895	0.000318531	0.000322139		4	26.9177	26.8912	26.8383	26.997		4	7.46152	7.92252	6.85336	6.89026		4	38.2173	32.3143	32.76	40.362
31.4	32.4	32.7	32.6	33.1		5	304.4	305.4	305.7	305.6	306.1		5	4.41479	306.671	382.478	207.57	274.69		5	302.256	378.063	203.156	270.275		5	0.000302256	0.000378063	0.000203156	0.000270275		5	26.9177	26.9441	26.9353	26.9794		5	6.48401	8.10229	4.35526	5.7847		5	44.7013	40.4166	37.1153	46.1467
30.1	32.8	32.1	32.1	32.8		6	303.1	305.8	305.1	305.1	305.8		6	6.38943	365.835	272.2	208.012	280.334		6	359.445	265.81	201.622	273.944		6	0.000359445	0.00026581	0.000201622	0.000273944		6	26.9529	26.8912	26.8912	26.9529		6	7.70076	5.70779	4.32947	5.86899		6	52.4021	46.1244	41.4447	52.0157
29.8	32.2	31.9	31.4	32.7		7	302.8	305.2	304.9	304.4	305.7		7	2.92465	310.736	269.799	228.533	303.659		7	307.812	266.874	225.608	300.734		7	0.000307812	0.000266874	0.000225608	0.000300734		7	26.9	26.8736	26.8295	26.9441		7	6.60753	5.73439	4.85566	6.44505		7	59.0096	51.8588	46.3004	58.4607
28.7	31.3	30.5	30.3	31.9		8	301.7	304.3	303.5	303.3	304.9		8	3.03217	292.586	186.571	287.94	234.754		8	289.554	183.539	284.908	231.722		8	0.000289554	0.000183539	0.000284908	0.000231722		8	26.8207	26.7502	26.7326	26.8736		8	6.23399	3.96193	6.15419	4.97906		8	65.2436	55.8207	52.4546	63.4398
26.3	28.2	27.9	27.7	29		9	299.3	301.2	300.9	300.7	302		9	10.3677	307.578	328.865	323.191	420.827		9	297.21	318.497	312.823	410.459		9	0.00029721	0.000318497	0.000312823	0.000410459		9	26.5475	26.521	26.5034	26.618		9	6.46468	6.93461	6.8156	8.90433		9	71.7083	62.7553	59.2702	72.3441
25.8	28.4	28	27.6	29.9		10	298.8	301.4	301	300.6	302.9		10	9.66072	388.953	274.405	339.831	498.619		10	379.293	264.744	330.17	488.958		10	0.000379293	0.000264744	0.00033017	0.000488958		10	26.5651	26.5299	26.4946	26.6973		10	8.2446	5.76233	7.19593	10.5757		10	79.9529	68.5177	66.4661	82.9199
25.8	28	27.8	27.5	27.6		11	298.8	301	300.8	300.5	300.6		11	9.72923	390.911	288.459	300.616	386.2		11	381.182	278.73	290.887	376.471		11	0.000381182	0.00027873	0.000290887	0.000376471		11	26.5299	26.5122	26.4858	26.4946		11	8.29668	6.07078	6.34187	8.20504		11	88.2495	74.5884	72.808	91.1249
25.8	28.1	28	27.4	27		12	298.8	301.1	301	300.4	300		12	2.36604	406.504	301.322	368.885	415.889		12	404.138	298.956	366.519	413.523		12	0.000404138	0.000298956	0.000366519	0.000413523		12	26.5387	26.5299	26.477	26.4417		12	8.79342	6.50697	7.99346	9.03061		12	97.043	81.0954	80.8015	100.156
25.6	28.3	27.9	27.4	29.3		13	298.6	301.3	300.9	300.4	302.3		13	2.40963	369.573	208.782	312.102	347.741		13	367.164	206.373	309.693	345.331		13	0.000367164	0.000206373	0.000309693	0.000345331		13	26.5563	26.521	26.477	26.6444		13	7.9836	4.49333	6.75413	7.48404		13	105.027	85.5887	87.5556	107.64
25.3	20	27.1	31.5	27.2		14	298.3	293	300.1	304.5	300.2		14	4.95254	378.485	361.771	390.641	346.321		14	373.532	356.818	385.688	341.368		14	0.000373532	0.000356818	0.000385688	0.000341368		14	25.8247	26.4505	26.8383	26.4593		14	8.35216	7.78968	8.29827	7.44991		14	113.379	93.3784	95.8539	115.089
24.9	26.9	26.9	26.8	27		15	297.9	299.9	299.9	299.8	300		15	2.51731	357.387	375.692	336.701	376.268		15	354.869	373.175	334.183	373.751		15	0.000354869	0.000373175	0.000334183	0.000373751		15	26.4329	26.4329	26.4241	26.4417		15	7.7523	8.15219	7.30283	8.16206		15	121.131	101.531	103.157	123.252
25	27.3	27.4	27	27		16	298	300.3	300.4	300	300		16	3.10119	768.505	456.14	522.078	894.634		16	765.403	453.039	518.977	891.533		16	0.000765403	0.000453039	0.000518977	0.000891533		16	26.4682	26.477	26.4417	26.4417		16	16.6984	9.8804	11.3335	19.4695		16	137.829	111.411	114.49	142.721
24.8	28.3	27.4	26.7	26.8		17	297.8	301.3	300.4	299.7	299.8		17	2.6367	775.832	487.189	521.176	836.72		17	773.196	484.553	518.539	834.083		17	0.000773196	0.000484553	0.000518539	0.000834083		17	26.5563	26.477	26.4153	26.4241		17	16.8124	10.5677	11.3353	18.227		17	154.642	121.979	125.826	160.948
24.6	27.4	26.4	26.4	27		18	297.6	300.4	299.4	299.4	300		18	5.61206	822.818	443.825	546.134	742.77		18	817.206	438.213	540.522	737.158		18	0.000817206	0.000438213	0.000540522	0.000737158		18	26.477	26.3888	26.3888	26.4417		18	17.8226	9.58897	11.8277	16.0982		18	172.464	131.568	137.653	177.046
24.1	27.3	26.1	26.2	26		19	297.1	300.3	299.1	299.2	299		19	12.9252	764.492	338.41	494.631	658.945		19	751.567	325.484	481.706	646.02		19	0.000751567	0.000325484	0.000481706	0.00064602		19	26.4682	26.3624	26.3712	26.3536		19	16.3965	7.12939	10.5477	14.1551		19	188.861	138.697	148.201	191.201
24.1	27.3	26.2	26.3	26		20	297.1	300.3	299.2	299.3	299		20	13.6682	621.91	338.098	512.024	459.152		20	608.242	324.43	498.355	445.484		20	0.000608242	0.00032443	0.000498355	0.000445484		20	26.4682	26.3712	26.38	26.3536		20	13.2697	7.10392	10.9086	9.76112		20	202.13	145.801	159.11	200.963
27.8	29.6	23.2	29.1	29.3		21	300.8	302.6	296.2	302.1	302.3		21	3.25823	569.73	360.288	470.796	519.015		21	566.471	357.03	467.538	515.757		21	0.000566471	0.00035703	0.000467538	0.000515757		21	26.6709	26.1068	26.6268	26.6444		21	12.2644	7.89692	10.1392	11.1775		21	214.395	153.698	169.249	212.14
29.2	31	30.5	30.3	30.5		22	302.2	304	303.5	303.3	303.5		22	3.37575	360.55	218.89	383.622	331.018		22	357.175	215.514	380.246	327.642		22	0.000357175	0.000215514	0.000380246	0.000327642		22	26.7943	26.7502	26.7326	26.7502		22	7.69742	4.65217	8.21355	7.07261		22	222.092	158.35	177.462	219.213
29	30.4	30.1	30.3	30.3		23	302	303.4	303.1	303.3	303.3		23	4.8474	393.468	162.161	313.249	321.61		23	388.621	157.314	308.402	316.762		23	0.000388621	0.000157314	0.000308402	0.000316762		23	26.7414	26.7149	26.7326	26.7326		23	8.39168	3.40032	6.66167	6.84226		23	230.484	161.75	184.124	226.055
29	30.7	30.3	30	30.8		24	302	303.7	303.3	303	303.8		24	5.10042	383.285	163.346	305.34	348.171		24	378.184	158.246	300.239	343.07		24	0.000378184	0.000158246	0.000300239	0.00034307		24	26.7678	26.7326	26.7061	26.7766		24	8.15826	3.41821	6.49178	7.39833		24	238.642	165.169	190.616	233.453
Day 2 Moment 1
Temperature (Celsius)							Temperature (kelvin)							Methane (ppm/h)							Ambient corrected methane (ppm)/h						Methane (ppm to g)						Vm						Methane (g/h)						cumulative methane g
Envi.	Polytunnel 1 (SPS)	Polytunnel 2 (TS)	Polytunnel 3 (SPS)	Polytunnel 4 (TS)			Envi.	Polytunnel 1 (SPS)	Polytunnel 2 (TS)	Polytunnel 3 (SPS)	Polytunnel 4 (TS)			Envi.	Polytunnel 1 (SPS)	Polytunnel 2 (TS)	Polytunnel 3 (SPS)	Polytunnel 4 (TS)			Polytunnel 1 (SPS)	Polytunnel 2 (TS)	Polytunnel 3 (SPS)	Polytunnel 4 (TS)			Polytunnel 1 (SPS)	Polytunnel 2 (TS)	Polytunnel 3 (SPS)	Polytunnel 4 (TS)			Polytunnel 1 (SPS)	Polytunnel 2 (TS)	Polytunnel 3 (SPS)	Polytunnel 4 (TS)			Polytunnel 1 (SPS)	Polytunnel 2 (TS)	Polytunnel 3 (SPS)	Polytunnel 4 (TS)			Polytunnel 1 (SPS)	Polytunnel 2 (TS)	Polytunnel 3 (SPS)	Polytunnel 4 (TS)
23.3	24.6	24.8	23.9	24.8		1	296.3	297.6	297.8	296.9	297.8		1	8.09155	402.836	321.7	360.439	427.705		1	394.744	313.608	352.347	419.614		1	0.000394744	0.000313608	0.000352347	0.000419614		1	26.2302	26.2478	26.1685	26.2478		1	8.69003	6.89924	7.77497	9.23131		1	8.69003	6.89924	7.77497	9.23131
24.2	26.4	27	26.4	27		2	297.2	299.4	300	299.4	300		2	2.5575	629.395	450.001	515.822	498.827		2	626.838	447.444	513.264	496.27		2	0.000626838	0.000447444	0.000513264	0.00049627		2	26.3888	26.4417	26.3888	26.4417		2	13.7165	9.77137	11.2312	10.8376		2	22.4065	16.6706	19.0062	20.069
24.6	27.2	27.4	26.4	27.4		3	297.6	300.2	300.4	299.4	300.4		3	16.3951	589.601	353.538	476.966	480.252		3	573.206	337.142	460.571	463.857		3	0.000573206	0.000337142	0.000460571	0.000463857		3	26.4593	26.477	26.3888	26.477		3	12.5095	7.35279	10.0782	10.1163		3	34.9159	24.0234	29.0844	30.1853
25.9	28.5	28.2	27.4	28.2		4	298.9	301.5	301.2	300.4	301.2		4	5.60188	638.616	382.663	574.72	439.39		4	633.014	377.061	569.118	433.788		4	0.000633014	0.000377061	0.000569118	0.000433788		4	26.5739	26.5475	26.477	26.5475		4	13.7551	8.20154	12.412	9.43541		4	48.6711	32.2249	41.4964	39.6207
27.5	29.7	30.2	28.5	30.2		5	300.5	302.7	303.2	301.5	303.2		5	6.84545	622.464	404.803	514.077	649.293		5	615.618	397.957	507.231	642.448		5	0.000615618	0.000397957	0.000507231	0.000642448		5	26.6797	26.7238	26.5739	26.7238		5	13.3241	8.59896	11.0219	13.8818		5	61.9952	40.8239	52.5183	53.5025
28.4	30.7	30.1	29.4	30.1		6	301.4	303.7	303.1	302.4	303.1		6	11.0925	653.517	421.809	520.988	676.569		6	642.424	410.717	509.895	665.477		6	0.000642424	0.000410717	0.000509895	0.000665477		6	26.7678	26.7149	26.6532	26.7149		6	13.8585	8.87758	11.0468	14.3842		6	75.8536	49.7015	63.5651	67.8867
28.5	31.5	30.9	29.9	30.9		7	301.5	304.5	303.9	302.9	303.9		7	2.54834	657.911	430.688	432.505	624.47		7	655.363	428.14	429.957	621.922		7	0.000655363	0.00042814	0.000429957	0.000621922		7	26.8383	26.7855	26.6973	26.7855		7	14.1005	9.22983	9.29959	13.4074		7	89.9541	58.9313	72.8647	81.2941
27.6	29.8	30.1	29.2	30.1		8	300.6	302.8	303.1	302.2	303.1		8	5.00766	438.694	363.698	417.369	182.681		8	433.686	358.69	412.362	177.673		8	0.000433686	0.00035869	0.000412362	0.000177673		8	26.6885	26.7149	26.6356	26.7149		8	9.38336	7.75304	8.93969	3.84038		8	99.3375	66.6843	81.8044	85.1345
26.8	29.3	29.7	28.9	29.7		9	299.8	302.3	302.7	301.9	302.7		9	9.06938	528.372	343.007	414.289	659.229		9	519.303	333.938	405.22	650.16		9	0.000519303	0.000333938	0.00040522	0.00065016		9	26.6444	26.6797	26.6092	26.6797		9	11.2544	7.22756	8.79359	14.0717		9	110.592	73.9119	90.598	99.2062
26.5	28.4	29.4	28.2	29.4		10	299.5	301.4	302.4	301.2	302.4		10	2.4917	458.526	326.771	365.826	497.865		10	456.034	324.279	363.335	495.373		10	0.000456034	0.000324279	0.000363335	0.000495373		10	26.5651	26.6532	26.5475	26.6532		10	9.91271	7.02548	7.90297	10.7322		10	120.505	80.9374	98.501	109.938
25.8	27.6	27.9	27.3	27.9		11	298.8	300.6	300.9	300.3	300.9		11	9.04937	443.771	333.42	362.365	452.133		11	434.722	324.37	353.316	443.083		11	0.000434722	0.00032437	0.000353316	0.000443083		11	26.4946	26.521	26.4682	26.521		11	9.47461	7.06248	7.70808	9.64721		11	129.979	87.9999	106.209	119.586
25.1	27	27.5	26.4	17.5		12	298.1	300	300.5	299.4	290.5		12	4.79042	456.272	329.467	357.097	571.049		12	451.481	324.677	352.307	566.258		12	0.000451481	0.000324677	0.000352307	0.000566258		12	26.4417	26.4858	26.3888	25.6044		12	9.85954	7.07856	7.70917	12.7705		12	139.839	95.0784	113.918	132.356
24.9	26.9	26.9	26.2	26.9		13	297.9	299.9	299.9	299.2	299.9		13	5.40686	484.245	385.723	371.31	508.569		13	478.838	380.316	365.903	503.162		13	0.000478838	0.000380316	0.000365903	0.000503162		13	26.4329	26.4329	26.3712	26.4329		13	10.4605	8.30819	8.01204	10.9918		13	150.299	103.387	121.93	143.348
24.6	26.6	27.7	26.2	27.7		14	297.6	299.6	300.7	299.2	300.7		14	4.72055	398.979	310.316	340.935	424.692		14	394.259	305.595	336.214	419.972		14	0.000394259	0.000305595	0.000336214	0.000419972		14	26.4065	26.5034	26.3712	26.5034		14	8.6214	6.65812	7.36196	9.15008		14	158.921	110.045	129.292	152.498
24.2	26.2	26.9	25.9	26.9		15	297.2	299.2	299.9	298.9	299.9		15	4.89149	339.333	349.173	335.238	434.572		15	334.441	344.281	330.347	429.68		15	0.000334441	0.000344281	0.000330347	0.00042968		15	26.3712	26.4329	26.3448	26.4329		15	7.32313	7.521	7.24074	9.38658		15	166.244	117.566	136.533	161.885
24.2	26.1	26.8	25.8	26.8		16	297.2	299.1	299.8	298.8	299.8		16	4.47957	343.71	267.827	312.005	423.822		16	339.23	263.348	307.525	419.343		16	0.00033923	0.000263348	0.000307525	0.000419343		16	26.3624	26.4241	26.3359	26.4241		16	7.43048	5.75488	6.74278	9.1638		16	173.674	123.321	143.276	171.048
24	26.7	27.1	25.7	27.1		17	297	299.7	300.1	298.7	300.1		17	2.61618	263.72	232.171	338.706	429.306		17	261.103	229.554	336.09	426.69		17	0.000261103	0.000229554	0.00033609	0.00042669		17	26.4153	26.4505	26.3271	26.4505		17	5.70774	5.01139	7.37155	9.31504		17	179.382	128.332	150.647	180.363
23.7	26.7	26.6	25.8	26.6		18	296.7	299.7	299.6	298.8	299.6		18	4.42259	402.329	373.094	316.146	448.117		18	397.906	368.672	311.723	443.694		18	0.000397906	0.000368672	0.000311723	0.000443694		18	26.4153	26.4065	26.3359	26.4065		18	8.69826	8.06188	6.83483	9.70242		18	188.08	136.394	157.482	190.066
23.6	25.9	26.5	25.3	26.5		19	296.6	298.9	299.5	298.3	299.5		19	5.97497	479.051	301.847	349.503	457.029		19	473.076	295.872	343.528	451.054		19	0.000473076	0.000295872	0.000343528	0.000451054		19	26.3448	26.3976	26.2919	26.3976		19	10.3692	6.47211	7.54479	9.86665		19	198.449	142.866	165.027	199.932
23.2	25.6	26	24.5	26		20	296.2	298.6	299	297.5	299		20	5.11416	386.05	223.174	324.948	429.98		20	380.936	218.06	319.833	424.866		20	0.000380936	0.00021806	0.000319833	0.000424866		20	26.3183	26.3536	26.2214	26.3536		20	8.35797	4.77797	7.04329	9.30934		20	206.807	147.644	172.07	209.242
23.3	26.5	26.3	25.5	26.3		21	296.3	299.5	299.3	298.5	299.3		21	4.79585	370.034	275.553	273.73	417.225		21	365.238	270.757	268.934	412.429		21	0.000365238	0.000270757	0.000268934	0.000412429		21	26.3976	26.38	26.3095	26.38		21	7.98946	5.92669	5.90255	9.02777		21	214.797	153.571	177.973	218.27
22.9	25.9	25.5	24.6	25.5		22	295.9	298.9	298.5	297.6	298.5		22	4.56352	389.566	236.369	281.251	386.071		22	385.002	231.806	276.687	381.507		22	0.000385002	0.000231806	0.000276687	0.000381507		22	26.3448	26.3095	26.2302	26.3095		22	8.43871	5.08766	6.09109	8.37331		22	223.235	158.658	184.064	226.643
23.2	26.2	26.4	25.3	26.4		23	296.2	299.2	299.4	298.3	299.4		23	4.72004	386.849	274.164	284.651	477.72		23	382.129	269.444	279.931	473		23	0.000382129	0.000269444	0.000279931	0.000473		23	26.3712	26.3888	26.2919	26.3888		23	8.36732	5.89597	6.14804	10.3502		23	231.603	164.554	190.212	236.993
23.8	27	27		27		24	296.8	300	300	273	300		24	6.84138	394.943	277.182	348.823	442.523		24	388.102	270.341	341.982	435.682		24	0.000388102	0.000270341	0.000341982	0.000435682		24	26.4417	26.4417	24.062	26.4417		24	8.47545	5.90376	8.20689	9.51451		24	240.078	170.458	198.419	246.508
Day 1 Moment 2
Temperature (Celsius)							Temperature (kelvin)							Methane (ppm/h)							Ambient corrected methane (ppm)/h						Methane (ppm to g)						Vm						Methane (g/h)						cumulative methane g
Envi.	Polytunnel 1 (SPS)	Polytunnel 2 (TS)	Polytunnel 3 (SPS)	Polytunnel 4 (TS)			Envi.	Polytunnel 1 (SPS)	Polytunnel 2 (TS)	Polytunnel 3 (SPS)	Polytunnel 4 (TS)			Envi.	Polytunnel 1 (SPS)	Polytunnel 2 (TS)	Polytunnel 3 (SPS)	Polytunnel 4 (TS)			Polytunnel 1 (SPS)	Polytunnel 2 (TS)	Polytunnel 3 (SPS)	Polytunnel 4 (TS)			Polytunnel 1 (SPS)	Polytunnel 2 (TS)	Polytunnel 3 (SPS)	Polytunnel 4 (TS)			Polytunnel 1 (SPS)	Polytunnel 2 (TS)	Polytunnel 3 (SPS)	Polytunnel 4 (TS)			Polytunnel 1 (SPS)	Polytunnel 2 (TS)	Polytunnel 3 (SPS)	Polytunnel 4 (TS)			Polytunnel 1 (SPS)	Polytunnel 2 (TS)	Polytunnel 3 (SPS)	Polytunnel 4 (TS)
25.8	27.7	27.8	27.2	27.1		1	298.8	300.7	300.8	300.2	300.1		1	2.2185	267.939	392.546	381.904	376.586		1	265.72	390.328	379.686	374.368		1	0.00026572	0.000390328	0.000379686	0.000374368		1	26.5034	26.5122	26.4593	26.4505		1	5.78935	8.50139	8.28614	8.1728		1	5.78935	8.50139	8.28614	8.1728
27.1	29.2	31.1	28.9	29		2	300.1	302.2	304.1	301.9	302		2	3.55667	356.656	420.754	434.58	591.296		2	353.099	417.197	431.023	587.739		2	0.000353099	0.000417197	0.000431023	0.000587739		2	26.6356	26.8031	26.6092	26.618		2	7.65492	8.98801	9.35354	12.7502		2	13.4443	17.4894	17.6397	20.923
28.3	30.7	30.4	29.8	29.6		3	301.3	303.7	303.4	302.8	302.6		3	4.60857	362.163	477.949	402.043	635.154		3	357.555	473.34	397.434	630.545		3	0.000357555	0.00047334	0.000397434	0.000630545		3	26.7678	26.7414	26.6885	26.6709		3	7.71323	10.2211	8.599	13.6517		3	21.1575	27.7105	26.2387	34.5746
28.6	31.3	29	30.9	30.1		4	301.6	304.3	302	303.9	303.1		4	6.014	285.227	639.93	486.211	637.092		4	279.213	633.916	480.197	631.078		4	0.000279213	0.000633916	0.000480197	0.000631078		4	26.8207	26.618	26.7855	26.7149		4	6.01136	13.7519	10.3521	13.6407		4	27.1689	41.4624	36.5907	48.2153
29.1	31.7	29.6	31.4	30.5		5	302.1	304.7	302.6	304.4	303.5		5	5.83018	307.419	562.562	477.661	625.035		5	301.588	556.732	471.831	619.205		5	0.000301588	0.000556732	0.000471831	0.000619205		5	26.856	26.6709	26.8295	26.7502		5	6.48456	12.0536	10.155	13.3664		5	33.6534	53.516	46.7458	61.5817
33	31.9	30.1	32.2	34.9		6	306	304.9	303.1	305.2	307.9		6	4.73967	356.146	529.478	482.188	586.042		6	351.406	524.738	477.448	581.302		6	0.000351406	0.000524738	0.000477448	0.000581302		6	26.8736	26.7149	26.9	27.138		6	7.55076	11.3421	10.249	12.3689		6	41.2042	64.8581	56.9947	73.9506
29.8	32.4	30.5	32.8	32.2		7	302.8	305.4	303.5	305.8	305.2		7	5.0389	229.875	459.845	419.784	352.776		7	224.836	454.806	414.745	347.737		7	0.000224836	0.000454806	0.000414745	0.000347737		7	26.9177	26.7502	26.9529	26.9		7	4.8232	9.81761	8.88551	7.46457		7	46.0274	74.6757	65.8802	81.4152
29.3	33.6	34.9	33.8	30.6		8	302.3	306.6	307.9	306.8	303.6		8	4.08647	297.763	579.728	399.47	476.337		8	293.677	575.642	395.384	472.25		8	0.000293677	0.000575642	0.000395384	0.00047225		8	27.0234	27.138	27.0411	26.759		8	6.27532	12.2484	8.4431	10.1908		8	52.3027	86.9242	74.3233	91.606
28.3	29.4	35.2	35.2	29.5		9	301.3	302.4	308.2	308.2	302.5		9	3.90992	336.725	490.16	444.445	516.693		9	332.815	486.251	440.535	512.783		9	0.000332815	0.000486251	0.000440535	0.000512783		9	26.6532	27.1645	27.1645	26.6621		9	7.2104	10.3363	9.36453	11.1057		9	59.5131	97.2605	83.6879	102.712
27.4	28.9	30.6	28.5	28.8		10	300.4	301.9	303.6	301.5	301.8		10	4.74793	343.933	425.025	468.229	526.972		10	339.186	420.277	463.481	522.224		10	0.000339186	0.000420277	0.000463481	0.000522224		10	26.6092	26.759	26.5739	26.6004		10	7.36059	9.06927	10.0712	11.3364		10	66.8737	106.33	93.7591	114.048
26.7	27.9	29.5	28	28.1		11	299.7	300.9	302.5	301	301.1		11	4.3991	345.312	556.989	486.421	459.885		11	340.913	552.59	482.021	455.486		11	0.000340913	0.00055259	0.000482021	0.000455486		11	26.521	26.6621	26.5299	26.5387		11	7.42267	11.9678	10.4915	9.91066		11	74.2964	118.298	104.251	123.959
25.9	27	28.8	27.4	27.4		12	298.9	300	301.8	300.4	300.4		12	4.7438	307.787	552.159	475.349	549.799		12	303.043	547.416	470.605	545.055		12	0.000303043	0.000547416	0.000470605	0.000545055		12	26.4417	26.6004	26.477	26.477		12	6.61793	11.8833	10.2635	11.8872		12	80.9143	130.181	114.514	135.846
25.6	27	28.1	27.2	27.2		13	298.6	300	301.1	300.2	300.2		13	5.54804	243.479	552.034	358.134	388.829		13	237.931	546.486	352.586	383.281		13	0.000237931	0.000546486	0.000352586	0.000383281		13	26.4417	26.5387	26.4593	26.4593		13	5.196	11.8907	7.69472	8.3646		13	86.1103	142.072	122.209	144.211
25.3	26.9	27.4	26.9	26.9		14	298.3	299.9	300.4	299.9	299.9		14	3.01662	307.862	432.32	418.917	492.838		14	304.845	429.303	415.901	489.821		14	0.000304845	0.000429303	0.000415901	0.000489821		14	26.4329	26.477	26.4329	26.4329		14	6.65949	9.36274	9.08556	10.7004		14	92.7698	151.434	131.294	154.911
23.8	24.6	27.2	24.5	24.5		15	296.8	297.6	300.2	297.5	297.5		15	5.48435	263.475	402.499	415.212	257.045		15	257.99	397.015	409.728	251.561		15	0.00025799	0.000397015	0.000409728	0.000251561		15	26.2302	26.4593	26.2214	26.2214		15	5.67949	8.66432	9.02292	5.5398		15	98.4493	160.099	140.317	160.451
24	25	26.9	24.6	24.6		16	297	298	299.9	297.6	297.6		16	4.59204	324.163	415.433	379.174	361.931		16	319.571	410.841	374.582	357.339		16	0.000319571	0.000410841	0.000374582	0.000357339		16	26.2654	26.4329	26.2302	26.2302		16	7.02571	8.97504	8.24618	7.86658		16	105.475	169.074	148.563	168.317
23.9	25.1	24.5	25.2	25.2		17	296.9	298.1	297.5	298.2	298.2		17	4.21073	324.055	540.49	396.646	466.857		17	319.845	536.28	392.435	462.646		17	0.000319845	0.00053628	0.000392435	0.000462646		17	26.2743	26.2214	26.2831	26.2831		17	7.02936	11.8098	8.62182	10.1644		17	112.504	180.883	157.185	178.482
23.4	24.7	24.6	24.8	24.8		18	296.4	297.7	297.6	297.8	297.8		18	4.73154	234.399	465.832	301.345	406.138		18	229.667	461.1	296.614	401.407		18	0.000229667	0.0004611	0.000296614	0.000401407		18	26.239	26.2302	26.2478	26.2478		18	5.05428	10.1508	6.52537	8.83077		18	117.559	191.034	163.711	187.312
23.3	24.7	25.2	24.7	24.7		19	296.3	297.7	298.2	297.7	297.7		19	4.11597	275.163	333.988	354.452	416.291		19	271.047	329.872	350.336	412.175		19	0.000271047	0.000329872	0.000350336	0.000412175		19	26.239	26.2831	26.239	26.239		19	5.96491	7.2473	7.70983	9.07072		19	123.524	198.282	171.421	196.383
23.1	24.7	24.8	24.5	24.6		20	296.1	297.7	297.8	297.5	297.6		20	4.67968	325.76	462.907	375.501	398.593		20	321.08	458.227	370.821	393.913		20	0.00032108	0.000458227	0.000370821	0.000393913		20	26.239	26.2478	26.2214	26.2302		20	7.066	10.0808	8.16613	8.67174		20	130.59	208.362	179.587	205.055
22.9	24.9	24.7	24.4	24.5		21	295.9	297.9	297.7	297.4	297.5		21	4.10813	322.489	428.949	374.175	415.407		21	318.381	424.841	370.066	411.299		21	0.000318381	0.000424841	0.000370066	0.000411299		21	26.2566	26.239	26.2126	26.2214		21	7.00188	9.34944	8.15225	9.05751		21	137.591	217.712	187.739	214.112
23.1	24.7	24.6	24.6	24.8		22	296.1	297.7	297.6	297.6	297.8		22	4.24336	320.495	383.97	405.936	322.48		22	316.251	379.726	401.693	318.237		22	0.000316251	0.000379726	0.000401693	0.000318237		22	26.239	26.2302	26.2302	26.2478		22	6.95973	8.35942	8.84301	7.00106		22	144.551	226.071	196.582	221.114
22.9	24.9	24.5	26.2	24.5		23	295.9	297.9	297.5	299.2	297.5		23	4.38542	333.65	486.364	407.383	396.249		23	329.265	481.978	402.998	391.864		23	0.000329265	0.000481978	0.000402998	0.000391864		23	26.2566	26.2214	26.3712	26.2214		23	7.24125	10.614	8.82428	8.62952		23	151.792	236.685	205.406	229.743
24.5	26.5	26	26.3	26		24	297.5	299.5	299	299.3	299		24	16.6042	340.807	411.582	441.353	413.073		24	324.202	394.978	424.749	396.468		24	0.000324202	0.000394978	0.000424749	0.000396468		24	26.3976	26.3536	26.38	26.3536		24	7.09182	8.65447	9.29745	8.68712		24	158.884	245.34	214.704	238.43
Day 2 Moment 2
Temperature (Celsius)							Temperature (kelvin)							Methane (ppm/h)							Ambient corrected methane (ppm)/h						Methane (ppm to g)						Vm						Methane (g/h)						cumulative methane g
Envi.	Polytunnel 1 (SPS)	Polytunnel 2 (TS)	Polytunnel 3 (SPS)	Polytunnel 4 (TS)			Envi.	Polytunnel 1 (SPS)	Polytunnel 2 (TS)	Polytunnel 3 (SPS)	Polytunnel 4 (TS)			Envi.	Polytunnel 1 (SPS)	Polytunnel 2 (TS)	Polytunnel 3 (SPS)	Polytunnel 4 (TS)			Polytunnel 1 (SPS)	Polytunnel 2 (TS)	Polytunnel 3 (SPS)	Polytunnel 4 (TS)			Polytunnel 1 (SPS)	Polytunnel 2 (TS)	Polytunnel 3 (SPS)	Polytunnel 4 (TS)			Polytunnel 1 (SPS)	Polytunnel 2 (TS)	Polytunnel 3 (SPS)	Polytunnel 4 (TS)			Polytunnel 1 (SPS)	Polytunnel 2 (TS)	Polytunnel 3 (SPS)	Polytunnel 4 (TS)			Polytunnel 1 (SPS)	Polytunnel 2 (TS)	Polytunnel 3 (SPS)	Polytunnel 4 (TS)
24.5	25.8	26.3	26.9	25.7		1	297.5	298.8	299.3	299.9	298.7		1	5.14008	254.214	439.976	318.675	387.948		1	249.073	434.836	313.534	382.808		1	0.000249073	0.000434836	0.000313534	0.000382808		1	26.3359	26.38	26.4329	26.3271		1	5.46117	9.51825	6.84932	8.39624		1	5.46117	9.51825	6.84932	8.39624
25	26.8	26.8	27.6	26.5		2	298	299.8	299.8	300.6	299.5		2	4.15387	270.514	407.835	464.28	399.015		2	266.36	403.681	460.126	394.861		2	0.00026636	0.000403681	0.000460126	0.000394861		2	26.4241	26.4241	26.4946	26.3976		2	5.82071	8.82157	10.0283	8.63746		2	11.2819	18.3398	16.8776	17.0337
26.8	29.4	28.9	29	28.3		3	299.8	302.4	301.9	302	301.3		3	4.60686	254.109	462.632	463.145	456.813		3	249.502	458.025	458.538	452.206		3	0.000249502	0.000458025	0.000458538	0.000452206		3	26.6532	26.6092	26.618	26.5563		3	5.40545	9.93951	9.94733	9.83276		3	16.6873	28.2793	26.8249	26.8665
29	31.4	30.9	30.4	29.8		4	302	304.4	303.9	303.4	302.8		4	5.45442	252.63	401.259	429.621	478.012		4	247.175	395.805	424.166	472.557		4	0.000247175	0.000395805	0.000424166	0.000472557		4	26.8295	26.7855	26.7414	26.6885		4	5.31984	8.53274	9.15923	10.2244		4	22.0072	36.8121	35.9842	37.0908
28.7	31.8	31.5	31.4	30.4		5	301.7	304.8	304.5	304.4	303.4		5	5.15319	369.191	497.779	421.941	484.812		5	364.038	492.626	416.788	479.659		5	0.000364038	0.000492626	0.000416788	0.000479659		5	26.8648	26.8383	26.8295	26.7414		5	7.82475	10.5991	8.97034	10.3575		5	29.8319	47.4112	44.9545	47.4483
30.1	31.2	31	32.1	30.1		6	303.1	304.2	304	305.1	303.1		6	5.9751	347.481	474.683	435.893	414.73		6	341.506	468.708	429.917	408.755		6	0.000341506	0.000468708	0.000429917	0.000408755		6	26.8119	26.7943	26.8912	26.7149		6	7.35492	10.1011	9.23169	8.83519		6	37.1868	57.5122	54.1862	56.2835
29.7	32.8	33.4	32.3	31.8		7	302.7	305.8	306.4	305.3	304.8		7	5.15789	313.107	493.851	587.702	452.194		7	307.949	488.693	582.544	447.036		7	0.000307949	0.000488693	0.000582544	0.000447036		7	26.9529	27.0058	26.9089	26.8648		7	6.5975	10.4493	12.5009	9.60873		7	43.7843	67.9615	66.6871	65.8923
29.3	32.8	33	32.4	31.6		8	302.3	305.8	306	305.4	304.6		8	6.25368	302.231	512.999	553.261	507.284		8	295.977	506.745	547.007	501.03		8	0.000295977	0.000506745	0.000547007	0.00050103		8	26.9529	26.9706	26.9177	26.8472		8	6.34102	10.8494	11.7344	10.7764		8	50.1253	78.8109	78.4215	76.6686
28.2	32	31.9	31.9	30.9		9	301.2	305	304.9	304.9	303.9		9	7.97558	307.579	513.496	416.921	518.85		9	299.604	505.52	408.946	510.875		9	0.000299604	0.00050552	0.000408946	0.000510875		9	26.8824	26.8736	26.8736	26.7855		9	6.43555	10.8623	8.78712	11.0134		9	56.5609	89.6732	87.2086	87.6821
28	30.2	30.2	30.6	29.8		10	301	303.2	303.2	303.6	302.8		10	5.99006	372.656	506.511	493.547	493.809		10	366.666	500.521	487.556	487.819		10	0.000366666	0.000500521	0.000487556	0.000487819		10	26.7238	26.7238	26.759	26.6885		10	7.92282	10.8151	10.5211	10.5546		10	64.4837	100.488	97.7297	98.2366
27	28.4	28.8	29.5	28.5		11	300	301.4	301.8	302.5	301.5		11	5.54889	319.281	533.887	467.376	398.497		11	313.733	528.338	461.827	392.948		11	0.000313733	0.000528338	0.000461827	0.000392948		11	26.5651	26.6004	26.6621	26.5739		11	6.81954	11.4691	10.0021	8.53859		11	71.3033	111.957	107.732	106.775
26.1	27.8	28	28.7	27.8		12	299.1	300.8	301	301.7	300.8		12	4.69834	351.822	450.039	417.661	492.206		12	347.123	445.34	412.963	487.507		12	0.000347123	0.00044534	0.000412963	0.000487507		12	26.5122	26.5299	26.5916	26.5122		12	7.5604	9.69313	8.96755	10.618		12	78.8637	121.651	116.699	117.393
25.9	27.6	27.5	28.3	27.2		13	298.9	300.6	300.5	301.3	300.2		13	6.56873	378.008	582.855	438.764	495.115		13	371.44	576.286	432.195	488.546		13	0.00037144	0.000576286	0.000432195	0.000488546		13	26.4946	26.4858	26.5563	26.4593		13	8.09539	12.5641	9.39765	10.6619		13	86.959	134.215	126.097	128.055
25.7	27.5	27.6	28.4	27.5		14	298.7	300.5	300.6	301.4	300.5		14	5.07538	321.41	403.299	418.854	480.047		14	316.335	398.224	413.779	474.972		14	0.000316335	0.000398224	0.000413779	0.000474972		14	26.4858	26.4946	26.5651	26.4858		14	6.8967	8.67914	8.99421	10.3553		14	93.8557	142.894	135.091	138.41
25.8	27.7	27.7	29.1	27.3		15	298.8	300.7	300.7	302.1	300.3		15	6.40714	437.22	471.01	481.855	476.853		15	430.813	464.603	475.447	470.446		15	0.000430813	0.000464603	0.000475447	0.000470446		15	26.5034	26.5034	26.6268	26.4682		15	9.38629	10.1225	10.3107	10.2634		15	103.242	153.016	145.402	148.674
25.7	27.5	27.5	28.8	26.8		16	298.7	300.5	300.5	301.8	299.8		16	4.25946	383.247	481.196	413.283	431.201		16	378.988	476.937	409.023	426.942		16	0.000378988	0.000476937	0.000409023	0.000426942		16	26.4858	26.4858	26.6004	26.4241		16	8.26264	10.3981	8.87907	9.32987		16	111.505	163.414	154.281	158.004
25.1	26.9	24.4	28.3	27.2		17	298.1	299.9	297.4	301.3	300.2		17	5.8165	213.769	512.841	352.857	497.73		17	207.953	507.025	347.041	491.914		17	0.000207953	0.000507025	0.000347041	0.000491914		17	26.4329	26.2126	26.5563	26.4593		17	4.54283	11.1693	7.54605	10.7354		17	116.047	174.584	161.827	168.739
24.8	26.8	26.8	28.3	26.5		18	297.8	299.8	299.8	301.3	299.5		18	7.137	274.109	486.173	367.115	446.455		18	266.972	479.036	359.978	439.318		18	0.000266972	0.000479036	0.000359978	0.000439318		18	26.4241	26.4241	26.5563	26.3976		18	5.83408	10.4683	7.82736	9.60995		18	121.882	185.052	169.655	178.349
24.9	26.5	26.8	27.8	26.7		19	297.9	299.5	299.8	300.8	299.7		19	4.62995	242.053	458.441	343.366	372.889		19	237.423	453.811	338.737	368.259		19	0.000237423	0.000453811	0.000338737	0.000368259		19	26.3976	26.4241	26.5122	26.4153		19	5.19355	9.91703	7.37773	8.05018		19	127.075	194.969	177.032	186.399
24.7	26.4	26.9	27.6	26.6		20	297.7	299.4	299.9	300.6	299.6		20	4.84155	307.197	556.701	313.279	423.279		20	302.355	551.859	308.438	418.437		20	0.000302355	0.000551859	0.000308438	0.000418437		20	26.3888	26.4329	26.4946	26.4065		20	6.61614	12.0556	6.72229	9.15012		20	133.691	207.025	183.755	195.549
24.3	26.5	26.8	26.9	26.7		21	297.3	299.5	299.8	299.9	299.7		21	6.19639	230.762	419.168	454.543	427.305		21	224.565	412.972	448.346	421.108		21	0.000224565	0.000412972	0.000448346	0.000421108		21	26.3976	26.4241	26.4329	26.4153		21	4.91229	9.02458	9.79435	9.20546		21	138.604	216.049	193.549	204.755
24.8	26.7	26.7	28.8	26.4		22	297.8	299.7	299.7	301.8	299.4		22	5.33658	319.52	476.149	400.952	460.271		22	314.183	470.813	395.616	454.934		22	0.000314183	0.000470813	0.000395616	0.000454934		22	26.4153	26.4153	26.6004	26.3888		22	6.86807	10.292	8.58801	9.95487		22	145.472	226.341	202.137	214.71
25.3	26.6	26.5	27.6	26.7		23	298.3	299.6	299.5	300.6	299.7		23	5.44929	349.371	505.306	497.456	468.811		23	343.921	499.857	492.007	463.362		23	0.000343921	0.000499857	0.000492007	0.000463362		23	26.4065	26.3976	26.4946	26.4153		23	7.52066	10.9342	10.7231	10.1291		23	152.992	237.276	212.86	224.839
24.5	26.7	26.8	28.5	27.2		24	297.5	299.7	299.8	301.5	300.2		24	6.62601	357.675	506.959	461.972	479.121		24	351.049	500.333	455.346	472.495		24	0.000351049	0.000500333	0.000455346	0.000472495		24	26.4153	26.4241	26.5739	26.4593		24	7.67396	10.9337	9.89448	10.3116		24	160.666	248.209	222.754	235.15
Wet season
Day 1 Moment 1
Temperature (Celsius)							Temperature (kelvin)							Methane (ppm/h)							Ambient corrected methane (ppm)/h						Methane (ppm to g)						Vm						Methane (g/h)						cumulative methane g
Envi.	Polytunnel 1 (SPS)	Polytunnel 2 (TS)	Polytunnel 3 (SPS)	Polytunnel 4 (TS)			Envi.	Polytunnel 1 (SPS)	Polytunnel 2 (TS)	Polytunnel 3 (SPS)	Polytunnel 4 (TS)			Envi.	Polytunnel 1 (SPS)	Polytunnel 2 (TS)	Polytunnel 3 (SPS)	Polytunnel 4 (TS)			Polytunnel 1 (SPS)	Polytunnel 2 (TS)	Polytunnel 3 (SPS)	Polytunnel 4 (TS)			Polytunnel 1 (SPS)	Polytunnel 2 (TS)	Polytunnel 3 (SPS)	Polytunnel 4 (TS)			Polytunnel 1 (SPS)	Polytunnel 2 (TS)	Polytunnel 3 (SPS)	Polytunnel 4 (TS)			Polytunnel 1 (SPS)	Polytunnel 2 (TS)	Polytunnel 3 (SPS)	Polytunnel 4 (TS)			Polytunnel 1 (SPS)	Polytunnel 2 (TS)	Polytunnel 3 (SPS)	Polytunnel 4 (TS)
23	23.5	23.8	23.5	23.3		1	296	296.5	296.8	296.5	296.3		1	2.22842	302.664	383.421	279.078	336.76		1	300.435	381.192	276.85	334.531		1	0.000300435	0.000381192	0.00027685	0.000334531		1	26.1332	26.1597	26.1332	26.1156		1	6.63842	8.41431	6.11728	7.3968		1	6.63842	8.41431	6.11728	7.3968
23.7	24.7	24.8	24.8	24.3		2	296.7	297.7	297.8	297.8	297.3		2	4.61303	394.674	452.941	413.497	488.041		2	390.061	448.328	408.883	483.428		2	0.000390061	0.000448328	0.000408883	0.000483428		2	26.239	26.2478	26.2478	26.2037		2	8.58404	9.86301	8.99525	10.6531		2	15.2225	18.2773	15.1125	18.0499
22	23.6	24	23.2	22.9		3	295	296.6	297	296.2	295.9		3	6.16984	397.508	452.536	269.259	489.513		3	391.339	446.366	263.089	483.343		3	0.000391339	0.000446366	0.000263089	0.000483343		3	26.142	26.1773	26.1068	26.0803		3	8.6441	9.8463	5.8191	10.7016		3	23.8666	28.1236	20.9316	28.7515
21.8	22.6	22.8	22.5	22.2		4	294.8	295.6	295.8	295.5	295.2		4	5.7376	503.714	509.951	420.242	581.744		4	497.977	504.214	414.505	576.006		4	0.000497977	0.000504214	0.000414505	0.000576006		4	26.0539	26.0715	26.0451	26.0186		4	11.0368	11.1675	9.18989	12.7835		4	34.9034	39.2911	30.1215	41.535
23.8	24.4	24.9	24.8	24.5		5	296.8	297.4	297.9	297.8	297.5		5	8.70029	482.421	541.142	481.815	590.827		5	473.721	532.442	473.115	582.126		5	0.000473721	0.000532442	0.000473115	0.000582126		5	26.2126	26.2566	26.2478	26.2214		5	10.4357	11.7095	10.4083	12.8194		5	45.339	51.0006	40.5298	54.3544
25.1	26.9	26.8	27.5	26.8		6	298.1	299.9	299.8	300.5	299.8		6	2.71033	495.908	590.163	471.68	672.09		6	493.198	587.453	468.97	669.38		6	0.000493198	0.000587453	0.00046897	0.00066938		6	26.4329	26.4241	26.4858	26.4241		6	10.7742	12.8375	10.2244	14.6278		6	56.1132	63.8381	50.7543	68.9822
26.7	28.3	28.3	28.9	28.5		7	299.7	301.3	301.3	301.9	301.5		7	2.62363	498.874	621.556	384.271	662.699		7	496.25	618.933	381.647	660.075		7	0.00049625	0.000618933	0.000381647	0.000660075		7	26.5563	26.5563	26.6092	26.5739		7	10.7905	13.4581	8.28204	14.3432		7	66.9036	77.2962	59.0363	83.3254
25.7	28	27.9	28.4	27.9		8	298.7	301	300.9	301.4	300.9		8	4.74588	409.924	635.801	455.083	621.674		8	405.178	631.055	450.337	616.928		8	0.000405178	0.000631055	0.000450337	0.000616928		8	26.5299	26.521	26.5651	26.521		8	8.81897	13.7399	9.78887	13.4323		8	75.7226	91.0361	68.8252	96.7577
23.7	25.8	25.6	25.3	25.1		9	296.7	298.8	298.6	298.3	298.1		9	4.68586	341.563	676.897	490.032	580.688		9	336.877	672.211	485.346	576.002		9	0.000336877	0.000672211	0.000485346	0.000576002		9	26.3359	26.3183	26.2919	26.2743		9	7.38634	14.7487	10.6595	12.659		9	83.109	105.785	79.4847	109.417
23.3	25.1	25.1	24.9	24.5		10	296.3	298.1	298.1	297.9	297.5		10	4.98087	366.152	577.424	572.408	696.714		10	361.171	572.443	567.427	691.733		10	0.000361171	0.000572443	0.000567427	0.000691733		10	26.2743	26.2743	26.2566	26.2214		10	7.9376	12.5808	12.479	15.2332		10	91.0466	118.366	91.9636	124.65
23.2	28	25.3	24.5	24.2		11	296.2	301	298.3	297.5	297.2		11	8.8986	396.764	520.31	471.48	502.292		11	387.865	511.412	462.581	493.393		11	0.000387865	0.000511412	0.000462581	0.000493393		11	26.5299	26.2919	26.2214	26.1949		11	8.44214	11.232	10.1868	10.8763		11	99.4887	129.598	102.15	135.526
23	25.2	24.8	24.1	24		12	296	298.2	297.8	297.1	297		12	7.82527	378.822	447.246	459.514	520.861		12	370.996	439.42	451.689	513.036		12	0.000370996	0.00043942	0.000451689	0.000513036		12	26.2831	26.2478	26.1861	26.1773		12	8.15081	9.66705	9.96036	11.317		12	107.64	139.265	112.111	146.843
22.7	25.1	24.6	24.5	23.9		13	295.7	298.1	297.6	297.5	296.9		13	10.6458	390.192	467.7	404.872	512.859		13	379.546	457.054	394.226	502.213		13	0.000379546	0.000457054	0.000394226	0.000502213		13	26.2743	26.2302	26.2214	26.1685		13	8.34144	10.0617	8.68154	11.082		13	115.981	149.326	120.792	157.925
22.6	24.9	24.6	24.3	23.8		14	295.6	297.9	297.6	297.3	296.8		14	5.99048	331.436	401.498	367.328	544.39		14	325.446	395.508	361.337	538.4		14	0.000325446	0.000395508	0.000361337	0.0005384		14	26.2566	26.2302	26.2037	26.1597		14	7.15725	8.70684	7.96263	11.8845		14	123.138	158.033	128.755	169.81
22.3	24.6	24.2	24.2	23.6		15	295.3	297.6	297.2	297.2	296.6		15	4.16447	307.133	443.905	345.986	525.127		15	302.968	439.741	341.822	520.963		15	0.000302968	0.000439741	0.000341822	0.000520963		15	26.2302	26.1949	26.1949	26.142		15	6.66965	9.69363	7.53511	11.5073		15	129.808	167.727	136.29	181.317
22.2	24.1	24.3	24.1	23.7		16	295.2	297.1	297.3	297.1	296.7		16	9.36365	311.186	423.105	430.272	433.505		16	301.823	413.742	420.909	424.141		16	0.000301823	0.000413742	0.000420909	0.000424141		16	26.1861	26.2037	26.1861	26.1509		16	6.65561	9.11744	9.28162	9.36552		16	136.463	176.844	145.572	190.682
22.3	24.5	24.1	24	23.4		17	295.3	297.5	297.1	297	296.4		17	4.34418	278.795	455.764	337.1	370.747		17	274.451	451.42	332.756	366.403		17	0.000274451	0.00045142	0.000332756	0.000366403		17	26.2214	26.1861	26.1773	26.1244		17	6.04388	9.95444	7.34019	8.09876		17	142.507	186.799	152.912	198.781
22.4	24.1	24.1	24.2	23.5		18	295.4	297.1	297.1	297.2	296.5		18	4.27433	261.932	498	305.985	372.312		18	257.658	493.725	301.711	368.038		18	0.000257658	0.000493725	0.000301711	0.000368038		18	26.1861	26.1861	26.1949	26.1332		18	5.68171	10.8873	6.6509	8.13217		18	148.189	197.686	159.563	206.913
22.1	24.3	24.3	21.3	23.7		19	295.1	297.3	297.3	294.3	296.7		19	3.46214	186.367	348.348	273.376	263.521		19	182.904	344.886	269.914	260.059		19	0.000182904	0.000344886	0.000269914	0.000260059		19	26.2037	26.2037	25.9393	26.1509		19	4.03058	7.6001	6.0086	5.7424		19	152.22	205.286	165.571	212.656
22.3	24.1	24	23.9	23.4		20	295.3	297.1	297	296.9	296.4		20	4.22221	246.716	301.451	226.07	374.745		20	242.494	297.228	221.848	370.523		20	0.000242494	0.000297228	0.000221848	0.000370523		20	26.1861	26.1773	26.1685	26.1244		20	5.34732	6.5565	4.89535	8.18983		20	157.567	211.843	170.467	220.846
22.2	24	23.7	23.6	23.3		21	295.2	297	296.7	296.6	296.3		21	3.97704	224.605	313.047	261.158	292.227		21	220.628	309.07	257.181	288.25		21	0.000220628	0.00030907	0.000257181	0.00028825		21	26.1773	26.1509	26.142	26.1156		21	4.86678	6.82461	5.68077	6.37346		21	162.434	218.667	176.148	227.219
22.1	23.9	24	23.2	23.1		22	295.1	296.9	297	296.2	296.1		22	3.58587	244.22	347.323	317.683	387.614		22	240.634	343.737	314.097	384.028		22	0.000240634	0.000343737	0.000314097	0.000384028		22	26.1685	26.1773	26.1068	26.098		22	5.30989	7.58244	6.94732	8.49695		22	167.744	226.25	183.095	235.716
22.3	24	23.5	23.5	23.4		23	295.3	297	296.5	296.5	296.4		23	5.26394	325.644	317.721	327.713	340.157		23	320.38	312.457	322.45	334.893		23	0.00032038	0.000312457	0.00032245	0.000334893		23	26.1773	26.1332	26.1332	26.1244		23	7.06719	6.90406	7.12485	7.4023		23	174.811	233.154	190.22	243.118
22.4	24.2	24.2	24.1	23.7		24	295.4	297.2	297.2	297.1	296.7		24	4.92348	298.894	306.856	393.166	378.718		24	293.971	301.933	388.242	373.795		24	0.000293971	0.000301933	0.000388242	0.000373795		24	26.1949	26.1949	26.1861	26.1509		24	6.48028	6.65579	8.56128	8.2538		24	181.291	239.81	198.781	251.372
Temperature (Celsius)							Temperature (kelvin)							Methane (ppm/h)							Ambient corrected methane (ppm)/h						Methane (ppm to g)						Vm						Methane (g/h)						cumulative methane g
Envi.	Polytunnel 1 (SPS)	Polytunnel 2 (TS)	Polytunnel 3 (SPS)	Polytunnel 4 (TS)			Envi.	Polytunnel 1 (SPS)	Polytunnel 2 (TS)	Polytunnel 3 (SPS)	Polytunnel 4 (TS)			Envi.	Polytunnel 1 (SPS)	Polytunnel 2 (TS)	Polytunnel 3 (SPS)	Polytunnel 4 (TS)			Polytunnel 1 (SPS)	Polytunnel 2 (TS)	Polytunnel 3 (SPS)	Polytunnel 4 (TS)			Polytunnel 1 (SPS)	Polytunnel 2 (TS)	Polytunnel 3 (SPS)	Polytunnel 4 (TS)			Polytunnel 1 (SPS)	Polytunnel 2 (TS)	Polytunnel 3 (SPS)	Polytunnel 4 (TS)			Polytunnel 1 (SPS)	Polytunnel 2 (TS)	Polytunnel 3 (SPS)	Polytunnel 4 (TS)			Polytunnel 1 (SPS)	Polytunnel 2 (TS)	Polytunnel 3 (SPS)	Polytunnel 4 (TS)
22.3	24.8	24.5	24.9	24.4		1	295.3	297.8	297.5	297.9	297.4		1	5.8672	225.412	277.586	204.595	402.056		1	219.545	271.719	198.727	396.189		1	0.000219545	0.000271719	0.000198727	0.000396189		1	26.2478	26.2214	26.2566	26.2126		1	4.82988	5.98372	4.37045	8.7277		1	4.82988	5.98372	4.37045	8.7277
22.9	25.4	24.8	25.5	24.5		2	295.9	298.4	297.8	298.5	297.5		2	4.23085	390.256	520.391	150.899	417.35		2	386.026	516.16	146.668	413.12		2	0.000386026	0.00051616	0.000146668	0.00041312		2	26.3007	26.2478	26.3095	26.2214		2	8.47531	11.3553	3.21906	9.09761		2	13.3052	17.339	7.58951	17.8253
23.7	25.7	25.1	25.8	25.6		3	296.7	298.7	298.1	298.8	298.6		3	5.75851	381.791	498.682	528.039	428.64		3	376.032	492.923	522.281	422.881		3	0.000376032	0.000492923	0.000522281	0.000422881		3	26.3271	26.2743	26.3359	26.3183		3	8.24761	10.8332	11.4515	9.27827		3	21.5528	28.1722	19.041	27.1036
23.9	26.1	25.8	26.5	25.6		4	296.9	299.1	298.8	299.5	298.6		4	7.09922	400.467	503.39	426.231	401.696		4	393.367	496.291	419.132	394.597		4	0.000393367	0.000496291	0.000419132	0.000394597		4	26.3624	26.3359	26.3976	26.3183		4	8.61629	10.8816	9.16837	8.65769		4	30.1691	39.0538	28.2094	35.7613
24.5	26.4	26.6	26.9	26.6		5	297.5	299.4	299.6	299.9	299.6		5	6.85211	442.925	516.196	412.193	512.249		5	436.072	509.344	405.341	505.397		5	0.000436072	0.000509344	0.000405341	0.000505397		5	26.3888	26.4065	26.4329	26.4065		5	9.54213	11.138	8.85488	11.0517		5	39.7112	50.1918	37.0642	46.813
23.5	26.2	25.8	26.4	25.8		6	296.5	299.2	298.8	299.4	298.8		6	6.64874	487.458	454.578	476.292	514.306		6	480.809	447.929	469.644	507.658		6	0.000480809	0.000447929	0.000469644	0.000507658		6	26.3712	26.3359	26.3888	26.3359		6	10.5281	9.82127	10.2767	11.1309		6	50.2393	60.0131	47.341	57.9438
25.9	27.2	27.3	27.6	27.2		7	298.9	300.2	300.3	300.6	300.2		7	6.98148	584.459	462.73	401.123	541.873		7	577.477	455.749	394.142	534.892		7	0.000577477	0.000455749	0.000394142	0.000534892		7	26.4593	26.4682	26.4946	26.4593		7	12.6027	9.9428	8.59017	11.6733		7	62.842	69.9559	55.9312	69.6171
27.2	28.4	28	28.5	28.2		8	300.2	301.4	301	301.5	301.2		8	10.7321	585.612	590.089	491.262	499.456		8	574.88	579.357	480.53	488.724		8	0.00057488	0.000579357	0.00048053	0.000488724		8	26.5651	26.5299	26.5739	26.5475		8	12.496	12.6101	10.4417	10.6303		8	75.338	82.566	66.3729	80.2475
27.2	28.9	28.4	29.1	28.3		9	300.2	301.9	301.4	302.1	301.3		9	5.34291	365.637	565.546	437.644	587.319		9	360.294	560.203	432.301	581.976		9	0.000360294	0.000560203	0.000432301	0.000581976		9	26.6092	26.5651	26.6268	26.5563		9	7.81866	12.177	9.37506	12.6545		9	83.1567	94.743	75.7479	92.902
26.2	28	27.9	28.2	27.9		10	299.2	301	300.9	301.2	300.9		10	2.40565	395.482	529.284	434.914	447.743		10	393.076	526.879	432.508	445.338		10	0.000393076	0.000526879	0.000432508	0.000445338		10	26.5299	26.521	26.5475	26.521		10	8.55557	11.4717	9.40758	9.69629		10	91.7122	106.215	85.1555	102.598
24.8	27.3	26.6	27.2	26.4		11	297.8	300.3	299.6	300.2	299.4		11	2.97679	371.459	535.516	516.492	403.298		11	368.482	532.539	513.515	400.321		11	0.000368482	0.000532539	0.000513515	0.000400321		11	26.4682	26.4065	26.4593	26.3888		11	8.03895	11.6452	11.2068	8.75982		11	99.7512	117.86	96.3623	111.358
24.2	26.5	26.6	26.5	25.8		12	297.2	299.5	299.6	299.5	298.8		12	6.87463	401.847	507.695	585.633	515.457		12	394.973	500.82	578.759	508.583		12	0.000394973	0.00050082	0.000578759	0.000508583		12	26.3976	26.4065	26.3976	26.3359		12	8.6399	10.9516	12.6602	11.1511		12	108.391	128.812	109.022	122.509
23.1	25.8	25.4	25.3	25.2		13	296.1	298.8	298.4	298.3	298.2		13	5.71558	492.478	558.251	471.613	540.68		13	486.762	552.536	465.897	534.965		13	0.000486762	0.000552536	0.000465897	0.000534965		13	26.3359	26.3007	26.2919	26.2831		13	10.6727	12.1311	10.2323	11.7532		13	119.064	140.943	119.255	134.262
22.9	26.3	26	26.2	25.3		14	295.9	299.3	299	299.2	298.3		14	6.18675	490.637	479.16	479.17	563.807		14	484.45	472.973	472.983	557.62		14	0.00048445	0.000472973	0.000472983	0.00055762		14	26.38	26.3536	26.3712	26.2919		14	10.6043	10.3634	10.3567	12.2468		14	129.668	151.306	129.612	146.509
23.1	25.4	25.4	25.4	24.8		15	296.1	298.4	298.4	298.4	297.8		15	6.52875	320.562	427.219	409.564	573.334		15	314.033	420.691	403.035	566.805		15	0.000314033	0.000420691	0.000403035	0.000566805		15	26.3007	26.3007	26.3007	26.2478		15	6.89469	9.23639	8.84877	12.4695		15	136.563	160.542	138.46	158.979
23	25.6	25.7	25.6	25.3		16	296	298.6	298.7	298.6	298.3		16	6.72773	322.534	420.832	338.366	586.493		16	315.807	414.104	331.638	579.765		16	0.000315807	0.000414104	0.000331638	0.000579765		16	26.3183	26.3271	26.3183	26.2919		16	6.92899	9.08265	7.27634	12.7332		16	143.492	169.625	145.737	171.712
22.9	25.4	25.5	25.4	24.8		17	295.9	298.4	298.5	298.4	297.8		17	4.87467	360.283	423.181	399.099	419.607		17	355.408	418.307	394.224	414.733		17	0.000355408	0.000418307	0.000394224	0.000414733		17	26.3007	26.3095	26.3007	26.2478		17	7.8031	9.18098	8.65532	9.12393		17	151.295	178.806	154.392	180.836
22.3	25.3	25.7	25.6	25.6		18	295.3	298.3	298.7	298.6	298.6		18	6.02501	248.144	388.09	397.019	479.963		18	242.119	382.065	390.994	473.938		18	0.000242119	0.000382065	0.000390994	0.000473938		18	26.2919	26.3271	26.3183	26.3183		18	5.31757	8.37993	8.57864	10.3985		18	156.612	187.186	162.971	191.234
22.1	25.6	25.1	25.6	25		19	295.1	298.6	298.1	298.6	298		19	5.65124	305.713	446.151	296.993	496.192		19	300.062	440.5	291.342	490.541		19	0.000300062	0.0004405	0.000291342	0.000490541		19	26.3183	26.2743	26.3183	26.2654		19	6.58354	9.68104	6.39223	10.7844		19	163.196	196.867	169.363	202.019
22.1	25.3	25.1	25.3	25		20	295.1	298.3	298.1	298.3	298		20	5.64834	357.104	492.19	350.285	413.428		20	351.456	486.542	344.636	407.779		20	0.000351456	0.000486542	0.000344636	0.000407779		20	26.2919	26.2743	26.2919	26.2654		20	7.71891	10.6929	7.56914	8.96494		20	170.915	207.56	176.932	210.984
22.3	25.6	24	25.1	24.9		21	295.3	298.6	297	298.1	297.9		21	7.76681	280.711	297.547	274.78	406.279		21	272.944	289.78	267.013	398.512		21	0.000272944	0.00028978	0.000267013	0.000398512		21	26.3183	26.1773	26.2743	26.2566		21	5.98856	6.3922	5.86825	8.76415		21	176.903	213.952	182.8	219.748
21.8	24.4	24.5	24.9	24.2		22	294.8	297.4	297.5	297.9	297.2		22	2.54352	320.379	286.928	266.698	465.03		22	317.835	284.384	264.154	462.487		22	0.000317835	0.000284384	0.000264154	0.000462487		22	26.2126	26.2214	26.2566	26.1949		22	7.00164	6.26263	5.80933	10.195		22	183.905	220.215	188.61	229.943
21.9	24.5	23	25	24.3		23	294.9	297.5	296	298	297.3		23	5.27505	297.437	275.644	261.443	476.392		23	292.162	270.369	256.168	471.117		23	0.000292162	0.000270369	0.000256168	0.000471117		23	26.2214	26.0892	26.2654	26.2037		23	6.43392	5.98418	5.6318	10.3818		23	190.339	226.199	194.241	240.325
21.9	25.2	24.5	24.9	24.6		24	294.9	298.2	297.5	297.9	297.6		24	3.28106	393.641	386.01	339.793	406.731		24	390.36	382.729	336.512	403.45		24	0.00039036	0.000382729	0.000336512	0.00040345		24	26.2831	26.2214	26.2566	26.2302		24	8.57623	8.42835	7.40062	8.88169		24	198.915	234.627	201.642	249.206
Day 1 Moment 2
Temperature (Celsius)							Temperature (kelvin)							Methane (ppm/h)							Ambient corrected methane (ppm)/h						Methane (ppm to g)						Vm						Methane (g/h)						cumulative methane g
Envi.	Polytunnel 1 (SPS)	Polytunnel 2 (TS)	Polytunnel 3 (SPS)	Polytunnel 4 (TS)			Envi.	Polytunnel 1 (SPS)	Polytunnel 2 (TS)	Polytunnel 3 (SPS)	Polytunnel 4 (TS)			Envi.	Polytunnel 1 (SPS)	Polytunnel 2 (TS)	Polytunnel 3 (SPS)	Polytunnel 4 (TS)			Polytunnel 1 (SPS)	Polytunnel 2 (TS)	Polytunnel 3 (SPS)	Polytunnel 4 (TS)			Polytunnel 1 (SPS)	Polytunnel 2 (TS)	Polytunnel 3 (SPS)	Polytunnel 4 (TS)			Polytunnel 1 (SPS)	Polytunnel 2 (TS)	Polytunnel 3 (SPS)	Polytunnel 4 (TS)			Polytunnel 1 (SPS)	Polytunnel 2 (TS)	Polytunnel 3 (SPS)	Polytunnel 4 (TS)			Polytunnel 1 (SPS)	Polytunnel 2 (TS)	Polytunnel 3 (SPS)	Polytunnel 4 (TS)
22	22.8	22.6	23.3	22.7		1	295	295.8	295.6	296.3	295.7		1	1.95159	410.991	302.687	327.495	259.485		1	409.039	300.735	325.543	257.533		1	0.000409039	0.000300735	0.000325543	0.000257533		1	26.0715	26.0539	26.1156	26.0627		1	9.05952	6.66528	7.19807	5.70585		1	9.05952	6.66528	7.19807	5.70585
21.8	22.6	22.3	22.3	23		2	294.8	295.6	295.3	295.3	296		2	3.2404	435.987	370.982	496.038	426.94		2	432.746	367.742	492.798	423.7		2	0.000432746	0.000367742	0.000492798	0.0004237		2	26.0539	26.0275	26.0275	26.0892		2	9.59108	8.15865	10.9331	9.37789		2	18.6506	14.8239	18.1312	15.0837
22.1	23.1	23.2	22.8	24.3		3	295.1	296.1	296.2	295.8	297.3		3	2.08566	444.347	312.47	458.88	519.827		3	442.262	310.385	456.794	517.742		3	0.000442262	0.000310385	0.000456794	0.000517742		3	26.098	26.1068	26.0715	26.2037		3	9.78542	6.86521	10.1172	11.4092		3	28.436	21.6891	28.2484	26.493
22.4	23.6	23.6	23.6	24.6		4	295.4	296.6	296.6	296.6	297.6		4	3.0125	430.387	411.659	456.85	581.243		4	427.374	408.646	453.837	578.23		4	0.000427374	0.000408646	0.000453837	0.00057823		4	26.142	26.142	26.142	26.2302		4	9.44008	9.0264	10.0246	12.7293		4	37.8761	30.7155	38.273	39.2223
21.7	22.8	22.6	22.2	23.6		5	294.7	295.8	295.6	295.2	296.6		5	2.17281	444.278	494.045	489.567	511.519		5	442.105	491.872	487.394	509.346		5	0.000442105	0.000491872	0.000487394	0.000509346		5	26.0715	26.0539	26.0186	26.142		5	9.79187	10.9015	10.8169	11.2507		5	47.668	41.617	49.0899	50.473
21.8	23.2	22.9	22.9	23.5		6	294.8	296.2	295.9	295.9	296.5		6	5.02017	550.726	468.037	423.344	510.647		6	545.706	463.017	418.324	505.626		6	0.000545706	0.000463017	0.000418324	0.000505626		6	26.1068	26.0803	26.0803	26.1332		6	12.0701	10.2516	9.26203	11.1723		6	59.7381	51.8686	58.3519	61.6454
22.6	24.2	23.8	24.5	24		7	295.6	297.2	296.8	297.5	297		7	4.49828	501.905	429.144	485.414	575.391		7	497.407	424.646	480.916	570.893		7	0.000497407	0.000424646	0.000480916	0.000570893		7	26.1949	26.1597	26.2214	26.1773		7	10.9648	9.3735	10.5906	12.5932		7	70.7029	61.2421	68.9425	74.2386
23.4	24.8	24.7	24.8	25.2		8	296.4	297.8	297.7	297.8	298.2		8	5.57488	582.89	566.786	488.728	518.322		8	577.315	561.211	483.153	512.747		8	0.000577315	0.000561211	0.000483153	0.000512747		8	26.2478	26.239	26.2478	26.2831		8	12.7007	12.3505	10.6292	11.2651		8	83.4036	73.5927	79.5717	85.5037
24.1	26.1	26	26.8	26.6		9	297.1	299.1	299	299.8	299.6		9	4.53691	581.335	423.634	440.687	399.862		9	576.798	419.097	436.15	395.325		9	0.000576798	0.000419097	0.00043615	0.000395325		9	26.3624	26.3536	26.4241	26.4065		9	12.6341	9.18294	9.53109	8.64472		9	96.0377	82.7756	89.1028	94.1484
24.5	26.5	26.2	26.4	26.8		10	297.5	299.5	299.2	299.4	299.8		10	6.44885	541.189	444.244	521.937	422.163		10	534.741	437.795	515.488	415.714		10	0.000534741	0.000437795	0.000515488	0.000415714		10	26.3976	26.3712	26.3888	26.4241		10	11.6973	9.58623	11.2799	9.08451		10	107.735	92.3618	100.383	103.233
24.2	26.3	26.5	25.9	27.1		11	297.2	299.3	299.5	298.9	300.1		11	6.56985	433.456	490.297	404.041	425.975		11	426.887	483.727	397.471	419.405		11	0.000426887	0.000483727	0.000397471	0.000419405		11	26.38	26.3976	26.3448	26.4505		11	9.34425	10.5814	8.712	9.156		11	117.079	102.943	109.095	112.389
23.5	25.3	25.1	25	26.2		12	296.5	298.3	298.1	298	299.2		12	3.59612	401.026	405.396	388.507	449.39		12	397.43	401.799	384.911	445.793		12	0.00039743	0.000401799	0.000384911	0.000445793		12	26.2919	26.2743	26.2654	26.3712		12	8.72863	8.83051	8.46219	9.76137		12	125.808	111.774	117.557	122.15
23.2	25.2	24.8	24.9	25.1		13	296.2	298.2	297.8	297.9	298.1		13	4.22811	492.931	484.559	405.511	447.181		13	488.703	480.331	401.283	442.952		13	0.000488703	0.000480331	0.000401283	0.000442952		13	26.2831	26.2478	26.2566	26.2743		13	10.7368	10.5671	8.82508	9.73495		13	136.545	122.341	126.382	131.885
23.2	25	25	24.8	25.1		14	296.2	298	298	297.8	298.1		14	2.77168	419.017	362.617	384.7	423.526		14	416.246	359.846	381.928	420.754		14	0.000416246	0.000359846	0.000381928	0.000420754		14	26.2654	26.2654	26.2478	26.2743		14	9.15107	7.91113	8.40225	9.24709		14	145.696	130.252	134.784	141.132
22.8	24.5	24.5	24.5	26		15	295.8	297.5	297.5	297.5	299		15	5.3095	452.967	377.586	305.511	518.525		15	447.658	372.277	300.201	513.216		15	0.000447658	0.000372277	0.000300201	0.000513216		15	26.2214	26.2214	26.2214	26.3536		15	9.8582	8.19818	6.61096	11.2452		15	155.554	138.45	141.395	152.377
22.6	24.1	24.1	24.2	25.4		16	295.6	297.1	297.1	297.2	298.4		16	3.18405	485.27	321.395	407.169	325.558		16	482.085	318.211	403.985	322.374		16	0.000482085	0.000318211	0.000403985	0.000322374		16	26.1861	26.1861	26.1949	26.3007		16	10.6307	7.017	8.90544	7.07781		16	166.185	145.467	150.301	159.455
22.5	24.3	24.7	24.1	25.4		17	295.5	297.3	297.7	297.1	298.4		17	4.02796	439.576	341.268	448.095	300.029		17	435.548	337.24	444.067	296.001		17	0.000435548	0.00033724	0.000444067	0.000296001		17	26.2037	26.239	26.1861	26.3007		17	9.59797	7.42163	9.7923	6.4988		17	175.783	152.889	160.093	165.954
22.1	24.3	23.1	24	24.8		18	295.1	297.3	296.1	297	297.8		18	4.09927	356.476	370.323	370.216	304.636		18	352.377	366.223	366.117	300.537		18	0.000352377	0.000366223	0.000366117	0.000300537		18	26.2037	26.098	26.1773	26.2478		18	7.76517	8.10301	8.0761	6.61167		18	183.548	160.992	168.169	172.566
22.3	23.9	24.2	23.9	24.8		19	295.3	296.9	297.2	296.9	297.8		19	5.72696	335.126	300.261	467.09	360.887		19	329.399	294.534	461.363	355.16		19	0.000329399	0.000294534	0.000461363	0.00035516		19	26.1685	26.1949	26.1685	26.2478		19	7.2686	6.49271	10.1805	7.81337		19	190.816	167.484	178.35	180.379
22.4	23.8	24.2	23.8	24.7		20	295.4	296.8	297.2	296.8	297.7		20	4.05744	398.012	309.108	354.112	275.449		20	393.954	305.051	350.054	271.391		20	0.000393954	0.000305051	0.000350054	0.000271391		20	26.1597	26.1949	26.1597	26.239		20	8.69602	6.72453	7.72698	5.97249		20	199.512	174.209	186.077	186.352
22.2	23.6	24.4	23.6	25.5		21	295.2	296.6	297.4	296.6	298.5		21	5.86088	454.04	303.707	348.812	261.437		21	448.179	297.846	342.951	255.576		21	0.000448179	0.000297846	0.000342951	0.000255576		21	26.142	26.2126	26.142	26.3095		21	9.89963	6.5613	7.5753	5.60937		21	209.412	180.77	193.652	191.961
22.2	23.8	23.8	23.8	23.8		22	295.2	296.8	296.8	296.8	296.8		22	4.22521	460.501	327.373	414.657	283.788		22	456.276	323.148	410.432	279.563		22	0.000456276	0.000323148	0.000410432	0.000279563		22	26.1597	26.1597	26.1597	26.1597		22	10.0717	7.13306	9.05974	6.17099		22	219.484	187.903	202.712	198.132
22	23.9	23.8	23.9	24.5		23	295	296.9	296.8	296.9	297.5		23	4.09942	340.907	334.964	415.341	331.074		23	336.808	330.865	411.242	326.975		23	0.000336808	0.000330865	0.000411242	0.000326975		23	26.1685	26.1597	26.1685	26.2214		23	7.43208	7.30341	9.07455	7.20055		23	226.916	195.207	211.786	205.333
22.3	24.3	24.1	24.2	23.5		24	295.3	297.3	297.1	297.2	296.5		24	6.30709	309.471	222.591	418.898	437.771		24	303.164	216.284	412.591	431.464		24	0.000303164	0.000216284	0.000412591	0.000431464		24	26.2037	26.1861	26.1949	26.1332		24	6.68069	4.76936	9.09514	9.53362		24	233.596	199.976	220.881	214.866
Day 2 Moment 2
Temperature (Celsius)							Temperature (kelvin)							Methane (ppm/h)							Ambient corrected methane (ppm)/h						Methane (ppm to g)						Vm						Methane (g/h)						cumulative methane g
Envi.	Polytunnel 1 (SPS)	Polytunnel 2 (TS)	Polytunnel 3 (SPS)	Polytunnel 4 (TS)			Envi.	Polytunnel 1 (SPS)	Polytunnel 2 (TS)	Polytunnel 3 (SPS)	Polytunnel 4 (TS)			Envi.	Polytunnel 1 (SPS)	Polytunnel 2 (TS)	Polytunnel 3 (SPS)	Polytunnel 4 (TS)			Polytunnel 1 (SPS)	Polytunnel 2 (TS)	Polytunnel 3 (SPS)	Polytunnel 4 (TS)			Polytunnel 1 (SPS)	Polytunnel 2 (TS)	Polytunnel 3 (SPS)	Polytunnel 4 (TS)			Polytunnel 1 (SPS)	Polytunnel 2 (TS)	Polytunnel 3 (SPS)	Polytunnel 4 (TS)			Polytunnel 1 (SPS)	Polytunnel 2 (TS)	Polytunnel 3 (SPS)	Polytunnel 4 (TS)			Polytunnel 1 (SPS)	Polytunnel 2 (TS)	Polytunnel 3 (SPS)	Polytunnel 4 (TS)
23.5	23.5	23.8	22	23.6		1	296.5	296.5	296.8	295	296.6		1	2.59446	390.991	282.687	407.495	239.485		1	388.396	280.093	404.901	236.89		1	0.000388396	0.000280093	0.000404901	0.00023689		1	26.1332	26.1597	26.001	26.142		1	8.58201	6.18267	8.99218	5.23256		1	8.58201	6.18267	8.99218	5.23256
22.9	24.1	24.9	23.8	24.3		2	295.9	297.1	297.9	296.8	297.3		2	4.52238	415.987	350.982	476.038	406.94		2	411.464	346.46	471.516	402.418		2	0.000411464	0.00034646	0.000471516	0.000402418		2	26.1861	26.2566	26.1597	26.2037		2	9.07336	7.61941	10.4081	8.8679		2	17.6554	13.8021	19.4003	14.1005
22.5	23.7	24.3	23.4	23.8		3	295.5	296.7	297.3	296.4	296.8		3	3.56083	424.347	392.47	538.88	499.827		3	420.786	388.91	535.319	496.266		3	0.000420786	0.00038891	0.000535319	0.000496266		3	26.1509	26.2037	26.1244	26.1597		3	9.29143	8.57023	11.8324	10.9544		3	26.9468	22.3723	31.2327	25.0549
22.8	24.2	25.1	23.6	24.4		4	295.8	297.2	298.1	296.6	297.4		4	9.92981	410.387	491.659	436.85	561.243		4	400.457	481.729	426.92	551.313		4	0.000400457	0.000481729	0.00042692	0.000551313		4	26.1949	26.2743	26.142	26.2126		4	8.82766	10.5872	9.43005	12.1449		4	35.7745	32.9595	40.6627	37.1998
24.3	26.1	26.2	26	26.4		5	297.3	299.1	299.2	299	299.4		5	6.08774	424.278	474.045	469.567	591.519		5	418.19	467.957	463.479	585.431		5	0.00041819	0.000467957	0.000463479	0.000585431		5	26.3624	26.3712	26.3536	26.3888		5	9.16	10.2467	10.1554	12.8104		5	44.9345	43.2061	50.8181	50.0102
24.7	27.8	27.4	26.9	27.3		6	297.7	300.8	300.4	299.9	300.3		6	4.21152	430.726	448.037	503.344	590.647		6	426.515	443.825	499.133	586.435		6	0.000426515	0.000443825	0.000499133	0.000586435		6	26.5122	26.477	26.4329	26.4682		6	9.28955	9.67945	10.9038	12.7939		6	54.224	52.8856	61.7219	62.8041
23.7	25.4	25.7	24.9	25.8		7	296.7	298.4	298.7	297.9	298.8		7	7.58745	581.905	509.144	565.414	555.391		7	574.317	501.557	557.827	547.804		7	0.000574317	0.000501557	0.000557827	0.000547804		7	26.3007	26.3271	26.2566	26.3359		7	12.6093	11.0008	12.2678	12.0111		7	66.8333	63.8864	73.9898	74.8152
24.6	26.1	26.7	25.9	26.6		8	297.6	299.1	299.7	298.9	299.6		8	6.13858	462.89	546.786	568.728	498.322		8	456.751	540.647	562.59	492.183		8	0.000456751	0.000540647	0.00056259	0.000492183		8	26.3624	26.4153	26.3448	26.4065		8	10.0046	11.8186	12.3312	10.7628		8	76.838	75.705	86.3209	85.578
25.1	26.6	27.2	26.6	27.1		9	298.1	299.6	300.2	299.6	300.1		9	6.84354	461.335	403.634	420.687	379.862		9	454.491	396.79	413.843	373.018		9	0.000454491	0.00039679	0.000413843	0.000373018		9	26.4065	26.4593	26.4065	26.4505		9	9.93853	8.65942	9.04967	8.14335		9	86.7765	84.3644	95.3706	93.7213
25	26.8	27.3	27	26.6		10	298	299.8	300.3	300	299.6		10	6.0824	421.19	424.244	401.937	402.163		10	415.107	418.161	395.854	396.081		10	0.000415107	0.000418161	0.000395854	0.000396081		10	26.4241	26.4682	26.4417	26.4065		10	9.07125	9.12278	8.64475	8.66124		10	95.8478	93.4872	104.015	102.383
24.6	26.8	27.1	27.1	26.9		11	297.6	299.8	300.1	300.1	299.9		11	20.8434	513.456	470.297	484.041	405.975		11	492.613	449.454	463.197	385.131		11	0.000492613	0.000449454	0.000463197	0.000385131		11	26.4241	26.4505	26.4505	26.4329		11	10.765	9.81199	10.112	8.41339		11	106.613	103.299	114.127	110.796
24.1	25.9	26	25.3	26.1		12	297.1	298.9	299	298.3	299.1		12	5.02539	481.026	385.396	368.507	429.39		12	476.001	380.37	363.482	424.364		12	0.000476001	0.00038037	0.000363482	0.000424364		12	26.3448	26.3536	26.2919	26.3624		12	10.4333	8.33439	7.98304	9.29524		12	117.046	111.634	122.11	120.091
23.7	25.6	26	25.2	26		13	296.7	298.6	299	298.2	299		13	6.4441	472.931	364.559	385.511	427.181		13	466.487	358.115	379.067	420.736		13	0.000466487	0.000358115	0.000379067	0.000420736		13	26.3183	26.3536	26.2831	26.3536		13	10.235	7.84676	8.32811	9.21886		13	127.281	119.48	130.439	129.31
23.3	25.3	26.2	25.2	25.6		14	296.3	298.3	299.2	298.2	298.6		14	6.33313	499.017	342.617	464.7	403.526		14	492.684	336.284	458.367	397.193		14	0.000492684	0.000336284	0.000458367	0.000397193		14	26.2919	26.3712	26.2831	26.3183		14	10.8207	7.36348	10.0703	8.71465		14	138.102	126.844	140.509	138.025
23.4	25.6	25.2	25.1	25.5		15	296.4	298.6	298.2	298.1	298.5		15	5.83564	532.967	457.586	385.511	498.525		15	527.132	451.75	379.675	492.689		15	0.000527132	0.00045175	0.000379675	0.000492689		15	26.3183	26.2831	26.2743	26.3095		15	11.5656	9.92498	8.34428	10.8135		15	149.667	136.769	148.853	148.838
23	25.2	24.9	25.1	25.4		16	296	298.2	297.9	298.1	298.4		16	5.17083	465.27	301.395	387.169	305.558		16	460.099	296.225	381.998	300.387		16	0.000460099	0.000296225	0.000381998	0.000300387		16	26.2831	26.2566	26.2743	26.3007		16	10.1084	6.51462	8.39534	6.59509		16	159.776	143.283	157.248	155.433
23	25	25.2	24.6	24.5		17	296	298	298.2	297.6	297.5		17	4.41348	419.576	321.268	428.095	480.029		17	415.162	316.855	423.682	475.616		17	0.000415162	0.000316855	0.000423682	0.000475616		17	26.2654	26.2831	26.2302	26.2214		17	9.12725	6.96131	9.32707	10.4739		17	168.903	150.245	166.576	165.907
23.1	24.9	24.8	24.7	25.1		18	296.1	297.9	297.8	297.7	298.1		18	4.83756	436.476	350.323	450.216	284.636		18	431.639	345.485	445.379	279.798		18	0.000431639	0.000345485	0.000445379	0.000279798		18	26.2566	26.2478	26.239	26.2743		18	9.49267	7.60052	9.80142	6.14924		18	178.396	157.845	176.377	172.056
22.9	24.5	24.6	24.6	24.7		19	295.9	297.5	297.6	297.6	297.7		19	3.57876	415.126	380.261	447.09	240.887		19	411.547	376.683	443.511	237.309		19	0.000411547	0.000376683	0.000443511	0.000237309		19	26.2214	26.2302	26.2302	26.239		19	9.06299	8.29242	9.7636	5.22244		19	187.459	166.138	186.141	177.279
22.8	24.7	24.5	24.3	25.2		20	295.8	297.7	297.5	297.3	298.2		20	4.00249	478.012	389.108	334.112	255.449		20	474.009	385.106	330.109	251.446		20	0.000474009	0.000385106	0.000330109	0.000251446		20	26.239	26.2214	26.2037	26.2831		20	10.4315	8.4807	7.27446	5.52428		20	197.89	174.618	193.415	182.803
22.9	24.9	24.4	24.3	24.8		21	295.9	297.9	297.4	297.3	297.8		21	15.2892	434.04	283.707	328.812	241.437		21	418.751	268.418	313.523	226.148		21	0.000418751	0.000268418	0.000313523	0.000226148		21	26.2566	26.2126	26.2037	26.2478		21	9.20924	5.91302	6.90896	4.97515		21	207.099	180.531	200.324	187.778
22.9	24.5	24.5	24.2	25.1		22	295.9	297.5	297.5	297.2	298.1		22	3.95407	340.501	307.373	394.657	263.788		22	336.547	303.419	390.703	259.834		22	0.000336547	0.000303419	0.000390703	0.000259834		22	26.2214	26.2214	26.1949	26.2743		22	7.41135	6.68181	8.61265	5.71048		22	214.511	187.213	208.937	193.489
23	24.5	24.7	24.5	25.4		23	296	297.5	297.7	297.5	298.4		23	2.93945	320.907	314.964	395.341	311.074		23	317.968	312.025	392.401	308.135		23	0.000317968	0.000312025	0.000392401	0.000308135		23	26.2214	26.239	26.2214	26.3007		23	7.0022	6.86672	8.64136	6.7652		23	221.513	194.08	217.578	200.254
23.2	24.7	24.8	25.1	25.4		24	296.2	297.7	297.8	298.1	298.4		24	5.5439	389.471	402.591	398.898	417.771		24	383.927	397.047	393.354	412.227		24	0.000383927	0.000397047	0.000393354	0.000412227		24	26.239	26.2478	26.2743	26.3007		24	8.44907	8.73485	8.64491	9.05057		24	229.962	202.815	226.223	209.305

## Sheet: Milk production
		Rainy season
	Animal	Diet	Day	Period	Milk	Protein (g)	Fat (g)	Total Solids (g)	Protein (%)	Fat (%)	Total Solids (%)	FPCM
	A1	U. humidicola + T. diversifolia	D1	P1	4.85	163.453	172.768	621.003	3.37017	3.56224	12.8042	4.61928
	A1	U. humidicola + T. diversifolia	D2	P1	4.9	165.067	174.166	626.986	3.36871	3.5544	12.7956	4.66202
	A1	U. humidicola + T. diversifolia	D3	P1	5.06	170.23	178.637	646.133	3.36422	3.53037	12.7694	4.79878
	A1	U. humidicola + T. diversifolia	D4	P1	5	168.293	176.96	638.953	3.36587	3.5392	12.7791	4.7475
	A2	U. humidicola + T. diversifolia	D1	P1	3.85	131.186	144.824	501.334	3.40744	3.76167	13.0217	3.76453
	A2	U. humidicola + T. diversifolia	D2	P1	3.85	131.186	144.824	501.334	3.40744	3.76167	13.0217	3.76453
	A2	U. humidicola + T. diversifolia	D3	P1	3.78	128.928	142.868	492.957	3.41079	3.77959	13.0412	3.7047
	A2	U. humidicola + T. diversifolia	D4	P1	3.8	129.573	143.427	495.35	3.40982	3.7744	13.0355	3.72179
	A3	U. humidicola + T. diversifolia	D1	P2	5.28	177.328	184.784	672.46	3.35849	3.4997	12.736	4.98683
	A3	U. humidicola + T. diversifolia	D2	P2	5.16	173.456	181.431	658.1	3.36155	3.51611	12.7539	4.88426
	A3	U. humidicola + T. diversifolia	D3	P2	4.99	167.971	176.681	637.756	3.36615	3.54069	12.7807	4.73895
	A3	U. humidicola + T. diversifolia	D4	P2	5.1	171.52	179.754	650.92	3.36314	3.5246	12.7631	4.83297
	A4	U. humidicola + T. diversifolia	D1	P2	8.64	285.745	278.676	1074.55	3.30724	3.22542	12.4369	7.8588
	A4	U. humidicola + T. diversifolia	D2	P2	8.98	296.716	288.177	1115.24	3.30419	3.2091	12.4191	8.14941
	A4	U. humidicola + T. diversifolia	D3	P2	9.17	302.847	293.486	1137.97	3.30258	3.20051	12.4097	8.31181
	A4	U. humidicola + T. diversifolia	D4	P2	9.27	306.074	296.281	1149.94	3.30176	3.19613	12.405	8.39729
	A1	U. humidicola	D1	P2	4.49	147.347	161.811	575.228	3.28168	3.6038	12.8113	4.27422
	A1	U. humidicola	D2	P2	4.6	150.787	164.862	588.325	3.27797	3.58397	12.7897	4.36732
	A1	U. humidicola	D3	P2	4.93	161.105	174.018	627.618	3.26785	3.52978	12.7306	4.64665
	A1	U. humidicola	D4	P2	4.35	142.97	157.926	558.558	3.28667	3.63049	12.8404	4.15572
	A2	U. humidicola	D1	P2	3.45	114.83	132.957	451.396	3.3284	3.85382	13.0839	3.39393
	A2	U. humidicola	D2	P2	3.61	119.832	137.396	470.447	3.31946	3.80598	13.0318	3.52936
	A2	U. humidicola	D3	P2	3.51	116.706	134.621	458.54	3.32495	3.83537	13.0638	3.44471
	A2	U. humidicola	D4	P2	3.4	113.266	131.57	445.443	3.33136	3.86969	13.1013	3.35161
	A3	U. humidicola	D1	P1	5.2	169.547	181.509	659.767	3.26052	3.49055	12.6878	4.87518
	A3	U. humidicola	D2	P1	4.95	161.73	174.573	630	3.26728	3.52672	12.7273	4.66358
	A3	U. humidicola	D3	P1	5.05	164.857	177.347	641.906	3.26449	3.51183	12.711	4.74822
	A3	U. humidicola	D4	P1	5.19	169.234	181.231	658.576	3.26078	3.49193	12.6893	4.86672
	A4	U. humidicola	D1	P1	7.5	241.461	245.32	933.626	3.21948	3.27093	12.4483	6.82198
	A4	U. humidicola	D2	P1	7.95	255.531	257.805	987.207	3.21423	3.24283	12.4177	7.20287
	A4	U. humidicola	D3	P1	8.9	285.235	284.162	1100.32	3.20489	3.19283	12.3632	8.00698
	A4	U. humidicola	D4	P1	9.1	291.488	289.71	1124.14	3.20317	3.18363	12.3531	8.17627
		Dry season
	Animal	Diet	Day	Period	Milk	Protein (g)	Fat (g)	Total Solids (g)	Protein (%)	Fat (%)	Total Solids (%)	FPCM
	A1	U. humidicola + T. diversifolia	D1	P1	5.05	169.907	178.357	644.936	3.36449	3.53183	12.771	4.79023
	A1	U. humidicola + T. diversifolia	D2	P1	5.15	173.134	181.152	656.903	3.36182	3.51751	12.7554	4.87571
	A1	U. humidicola + T. diversifolia	D3	P1	5.2	174.747	182.549	662.887	3.36052	3.51055	12.7478	4.91845
	A1	U. humidicola + T. diversifolia	D4	P1	5.3	177.974	185.343	674.854	3.35799	3.49704	12.7331	5.00392
	A2	U. humidicola + T. diversifolia	D1	P1	5.95	198.947	203.507	752.639	3.34365	3.42028	12.6494	5.55951
	A2	U. humidicola + T. diversifolia	D2	P1	5.9	197.334	202.11	746.655	3.34464	3.42559	12.6552	5.51677
	A2	U. humidicola + T. diversifolia	D3	P1	6.1	203.787	207.698	770.589	3.34077	3.40489	12.6326	5.68772
	A2	U. humidicola + T. diversifolia	D4	P1	6.41	213.79	216.361	807.686	3.33526	3.37537	12.6004	5.9527
	A3	U. humidicola + T. diversifolia	D1	P2	5.81	194.43	199.595	735.885	3.34647	3.43536	12.6658	5.43985
	A3	U. humidicola + T. diversifolia	D2	P2	5.95	198.947	203.507	752.639	3.34365	3.42028	12.6494	5.55951
	A3	U. humidicola + T. diversifolia	D3	P2	6.25	208.627	211.89	788.539	3.33804	3.39024	12.6166	5.81594
	A3	U. humidicola + T. diversifolia	D4	P2	6.05	202.174	206.301	764.605	3.34172	3.40994	12.6381	5.64499
	A4	U. humidicola + T. diversifolia	D1	P2	5.45	182.814	189.535	692.804	3.35438	3.4777	12.712	5.13214
	A4	U. humidicola + T. diversifolia	D2	P2	5.25	176.36	183.946	668.87	3.35924	3.50373	12.7404	4.96119
	A4	U. humidicola + T. diversifolia	D3	P2	5.95	198.947	203.507	752.639	3.34365	3.42028	12.6494	5.55951
	A4	U. humidicola + T. diversifolia	D4	P2	5.75	192.494	197.918	728.705	3.34772	3.44205	12.6731	5.38856
	A3	U. humidicola	D1	P1	5.7	185.18	195.381	719.301	3.24878	3.42773	12.6193	5.2984
	A3	U. humidicola	D2	P1	6.05	196.124	205.091	760.975	3.24172	3.38994	12.5781	5.59465
	A3	U. humidicola	D3	P1	5.85	189.87	199.542	737.162	3.24565	3.41098	12.6011	5.42536
	A3	U. humidicola	D4	P1	5.81	188.62	198.433	732.399	3.24647	3.41536	12.6058	5.39151
	A4	U. humidicola	D1	P1	4.15	136.717	152.378	534.744	3.29437	3.67175	12.8854	3.98643
	A4	U. humidicola	D2	P1	5.3	172.674	184.283	671.674	3.25799	3.47704	12.6731	4.95983
	A4	U. humidicola	D3	P1	4.9	160.167	173.186	624.046	3.26871	3.5344	12.7356	4.62125
	A4	U. humidicola	D4	P1	4.7	153.913	167.637	600.232	3.27475	3.56674	12.7709	4.45197
	A1	U. humidicola	D1	P2	4.55	149.223	163.475	582.372	3.27963	3.59286	12.7994	4.325
	A1	U. humidicola	D2	P2	5.1	166.42	178.734	647.86	3.26314	3.5046	12.7031	4.79054
	A1	U. humidicola	D3	P2	4.95	161.73	174.573	630	3.26728	3.52672	12.7273	4.66358
	A1	U. humidicola	D4	P2	4.65	152.35	166.25	594.279	3.27635	3.57526	12.7802	4.40965
	A2	U. humidicola	D1	P2	4.29	141.094	156.262	551.414	3.2889	3.64247	12.8535	4.10493
	A2	U. humidicola	D2	P2	5.28	172.048	183.728	669.292	3.25849	3.4797	12.676	4.9429
	A2	U. humidicola	D3	P2	4.85	158.603	171.798	618.093	3.27017	3.54224	12.7442	4.57893
	A2	U. humidicola	D4	P2	4.9	160.167	173.186	624.046	3.26871	3.5344	12.7356	4.62125

## Sheet: Fodder supply
Moderate rainy season
B. humidicola (kg/ha)		T. diversifolia (kg/ha)		Total
380	0.837	74	0.163	454
410	0.835	81	0.165	491
430	0.865	67	0.135	497
450	0.841	85	0.159	535
Rainy season (kg)
B. humidicola (kg/ha)		T. diversifolia (kg/ha)
337	0.86	55	0.14	392
365	0.849	65	0.151	430
370	0.864	58	0.136	428
405	0.837	79	0.163	484

## Sheet: Intake
Season	Animal	Diet	Day	Intake (kg of wet forage)	T. diversifolia intake (%)	wet forage intake (% of animal live weight)	DM intake (% of animal live weight)	live weight
Dry season	A1	U. humidicola + T. diversifolia	D1	37.9	18	8.4	1.66	451
Dry season	A2	U. humidicola + T. diversifolia	D1	34.55	13.6	8.4	1.65	413
Dry season	A1	U. humidicola + T. diversifolia	D2	44.5	17.4	9.9	1.94	451
Dry season	A2	U. humidicola + T. diversifolia	D2	38.45	17.9	9.3	1.83	413
Dry season	A1	U. humidicola + T. diversifolia	D1	34.15	16.4	9.4	1.84	365
Dry season	A2	U. humidicola + T. diversifolia	D1	40.35	15.4	8.9	1.75	453
Dry season	A1	U. humidicola + T. diversifolia	D2	35.55	19.2	9.7	1.92	365
Dry season	A2	U. humidicola + T. diversifolia	D2	45.25	17.7	10	1.97	453
Rainy season	A1	U. humidicola + T. diversifolia	D1	33.2	16.3	9.7	1.91	342
Rainy season	A2	U. humidicola + T. diversifolia	D1	36.4	15.3	9.6	1.89	380
Rainy season	A1	U. humidicola + T. diversifolia	D2	32.96	17.7	9.6	1.9	342
Rainy season	A2	U. humidicola + T. diversifolia	D2	36.05	16.1	9.5	1.87	380
Rainy season	A1	U. humidicola + T. diversifolia	D1	48.85	14.9	10.4	2.05	470
Rainy season	A2	U. humidicola + T. diversifolia	D1	40.1	19.6	10.1	1.98	398
Rainy season	A1	U. humidicola + T. diversifolia	D2	44.25	21.2	9.4	1.85	470
Rainy season	A2	U. humidicola + T. diversifolia	D2	41.25	23.3	10.4	2.04	398
Dry season	A1	U. humidicola	D1	29.8	0	8.2	1.65	365
Dry season	A2	U. humidicola	D1	37.3	0	8.2	1.66	453
Dry season	A1	U. humidicola	D2	35.4	0	9.7	1.96	365
Dry season	A2	U. humidicola	D2	42.99	0	9.5	1.92	453
Dry season	A1	U. humidicola	D1	41.9	0	9.3	1.88	451
Dry season	A2	U. humidicola	D1	35.9	0	8.7	1.76	413
Dry season	A1	U. humidicola	D2	40.95	0	9.1	1.83	451
Dry season	A2	U. humidicola	D2	39.65	0	9.6	1.94	413
Rainy season	A1	U. humidicola	D1	43	0	9.1	1.85	470
Rainy season	A2	U. humidicola	D1	37.45	0	9.4	1.9	398
Rainy season	A1	U. humidicola	D2	43.3	0	9.2	1.86	470
Rainy season	A2	U. humidicola	D2	36.5	0	9.2	1.85	398
Rainy season	A1	U. humidicola	D1	33.35	0	9.8	1.97	342
Rainy season	A2	U. humidicola	D1	33.85	0	8.9	1.8	380
Rainy season	A1	U. humidicola	D2	31.8	0	9.3	1.88	342
Rainy season	A2	U. humidicola	D2	34.45	0	9.1	1.83	380
